# Supplementary material for: Research progress of peptides discovery and function in resistance to abiotic stress in plant
Source: Stress Biol. 2025 May 23;5(1):36. doi: 10.1007/s44154-025-00220-1 (PMC12102433; doi:10.1007/s44154-025-00220-1)
Supplement: Supplementary file 1 — Supplementary Material 1: Table S1. Detailed information of peptides identified in Sample1 (CK-MH63). [file 44154_2025_220_MOESM1_ESM.xlsx]

## Sheet: Sheet1
Checked	Master	Accession	Description	Coverage [%]	# Peptides	# PSMs	# Unique Peptides	# AAs	MW [kDa]	calc. pI	Score Sequest HT: Sequest HT	# Peptides (by Search Engine): Sequest HT	# Protein Groups
FALSE	Master Protein	T2T_NIP_fa_line3606330_Chr7_14689916_to_14690356_Frame_2_146aa	T2T_NIP_fa_line3606330_Chr7_14689916_to_14690356_Frame_2_146aa	22	8	11	8	146	14.8	9.06	29.28	8	1
FALSE	Master Protein	T2T_NIP_fa_line5039946_Chr10_9782065_to_9782580_Frame_1_171aa	T2T_NIP_fa_line5039946_Chr10_9782065_to_9782580_Frame_1_171aa	47	8	8	8	171	17.2	4.86	21.32	8	1
FALSE	Master Protein	T2T_NIP_fa_line1_Chr1_7375622_to_7375236_Frame_-3_128aa	T2T_NIP_fa_line1_Chr1_7375622_to_7375236_Frame_-3_128aa	38	5	5	5	128	13.5	4.37	11.8	5	1
FALSE	Master Protein	T2T_NIP_fa_line4582031_Chr9_9223080_to_9222418_Frame_-2_220aa	T2T_NIP_fa_line4582031_Chr9_9223080_to_9222418_Frame_-2_220aa	14	5	5	3	220	23.9	9.57	6.79	5	1
FALSE	Master Protein	T2T_NIP_fa_line1962965_Chr4_24809307_to_24810413_Frame_3_368aa	T2T_NIP_fa_line1962965_Chr4_24809307_to_24810413_Frame_3_368aa	6	5	5	2	368	38.5	10.35	6.77	5	1
FALSE	Master Protein	T2T_NIP_fa_line732164_Chr2_24855486_to_24856889_Frame_3_467aa	T2T_NIP_fa_line732164_Chr2_24855486_to_24856889_Frame_3_467aa	4	4	5	4	467	50.7	7.14	13.46	4	1
FALSE	Master Protein	T2T_NIP_fa_line1339631_Chr3_16724854_to_16725000_Frame_1_48aa	T2T_NIP_fa_line1339631_Chr3_16724854_to_16725000_Frame_1_48aa	52	4	5	4	48	4.6	3.59	11.16	4	1
FALSE	Master Protein	T2T_NIP_fa_line3606330_Chr7_14690594_to_14690713_Frame_2_39aa	T2T_NIP_fa_line3606330_Chr7_14690594_to_14690713_Frame_2_39aa	56	4	4	4	39	4.5	5.02	10.69	4	1
FALSE	Master Protein	T2T_NIP_fa_line5039946_Chr10_11379602_to_11381059_Frame_2_485aa	T2T_NIP_fa_line5039946_Chr10_11379602_to_11381059_Frame_2_485aa	11	4	4	4	485	53.8	6.92	9.91	4	1
FALSE	Master Protein	T2T_NIP_fa_line1962965_Chr4_13690332_to_13689922_Frame_-2_136aa	T2T_NIP_fa_line1962965_Chr4_13690332_to_13689922_Frame_-2_136aa	27	4	5	4	136	12	6.51	8.96	4	1
FALSE	Master Protein	T2T_NIP_fa_line1339631_Chr3_3865180_to_3865617_Frame_1_145aa	T2T_NIP_fa_line1339631_Chr3_3865180_to_3865617_Frame_1_145aa	12	3	7	3	145	16.6	10.55	17.12	3	1
FALSE	Master Protein	T2T_NIP_fa_line3070957_Chr6_306209_to_305508_Frame_-3_233aa	T2T_NIP_fa_line3070957_Chr6_306209_to_305508_Frame_-3_233aa	12	3	5	3	233	24	6.68	12.23	3	1
FALSE	Master Protein	T2T_NIP_fa_line3070957_Chr6_286909_to_287550_Frame_1_213aa	T2T_NIP_fa_line3070957_Chr6_286909_to_287550_Frame_1_213aa	9	3	3	2	213	22.8	11.71	7.52	3	1
FALSE	Master Protein	T2T_NIP_fa_line5039946_Chr10_17095991_to_17095320_Frame_-1_223aa	T2T_NIP_fa_line5039946_Chr10_17095991_to_17095320_Frame_-1_223aa	26	3	3	3	223	19	6.71	7.19	3	1
FALSE	Master Protein	T2T_NIP_fa_line732164_Chr2_23089406_to_23089218_Frame_-3_62aa	T2T_NIP_fa_line732164_Chr2_23089406_to_23089218_Frame_-3_62aa	29	3	3	1	62	6.6	13.14	6.8	3	1
FALSE	Master Protein	T2T_NIP_fa_line5957338_Chr12_16435082_to_16435264_Frame_2_60aa	T2T_NIP_fa_line5957338_Chr12_16435082_to_16435264_Frame_2_60aa	22	3	3	3	60	6.7	11.6	6.21	3	1
FALSE	Master Protein	T2T_NIP_fa_line3070957_Chr6_4540941_to_4540189_Frame_-2_250aa	T2T_NIP_fa_line3070957_Chr6_4540941_to_4540189_Frame_-2_250aa	9	3	3	1	250	26	10.07	4.15	3	1
FALSE	Master Protein	T2T_NIP_fa_line1_Chr1_17909999_to_17910754_Frame_2_251aa	T2T_NIP_fa_line1_Chr1_17909999_to_17910754_Frame_2_251aa	7	2	4	2	251	26.8	5.16	11.8	2	1
FALSE	Master Protein	T2T_NIP_fa_line1339631_Chr3_27332678_to_27333088_Frame_2_136aa	T2T_NIP_fa_line1339631_Chr3_27332678_to_27333088_Frame_2_136aa	13	2	3	2	136	13.1	9	10.02	2	1
FALSE	Master Protein	T2T_NIP_fa_line5957338_Chr12_27379942_to_27380328_Frame_1_128aa	T2T_NIP_fa_line5957338_Chr12_27379942_to_27380328_Frame_1_128aa	16	2	3	1	128	14.3	8.02	8.75	2	1
FALSE	Master Protein	T2T_NIP_fa_line1_Chr1_32456706_to_32456230_Frame_-2_158aa	T2T_NIP_fa_line1_Chr1_32456706_to_32456230_Frame_-2_158aa	6	2	3	2	158	17.2	11.34	6.86	2	1
FALSE	Master Protein	T2T_NIP_fa_line3070957_Chr6_31092062_to_31091778_Frame_-3_94aa	T2T_NIP_fa_line3070957_Chr6_31092062_to_31091778_Frame_-3_94aa	65	2	2	2	94	8.1	3.84	6.77	2	1
FALSE	Master Protein	T2T_NIP_fa_line1_Chr1_34477142_to_34478188_Frame_2_348aa	T2T_NIP_fa_line1_Chr1_34477142_to_34478188_Frame_2_348aa	11	2	2	2	348	38.5	6.33	6.55	2	1
FALSE	Master Protein	T2T_NIP_fa_line5039946_Chr10_23554214_to_23553987_Frame_-1_75aa	T2T_NIP_fa_line5039946_Chr10_23554214_to_23553987_Frame_-1_75aa	24	2	2	2	75	7.8	9.42	5.96	2	1
FALSE	Master Protein	T2T_NIP_fa_line1339631_Chr3_35680244_to_35680630_Frame_2_128aa	T2T_NIP_fa_line1339631_Chr3_35680244_to_35680630_Frame_2_128aa	13	2	2	2	128	13	10.15	5.71	2	1
FALSE	Master Protein	T2T_NIP_fa_line4105272_Chr8_1101845_to_1101195_Frame_-2_216aa	T2T_NIP_fa_line4105272_Chr8_1101845_to_1101195_Frame_-2_216aa	17	2	2	2	216	21.7	10.21	5.31	2	1
FALSE	Master Protein	T2T_NIP_fa_line5957338_Chr12_27368107_to_27368478_Frame_1_123aa	T2T_NIP_fa_line5957338_Chr12_27368107_to_27368478_Frame_1_123aa	16	2	2	1	123	13.7	7.44	5.1	2	1
FALSE	Master Protein	T2T_NIP_fa_line1339631_Chr3_10260066_to_10260809_Frame_3_247aa	T2T_NIP_fa_line1339631_Chr3_10260066_to_10260809_Frame_3_247aa	9	2	2	2	247	26	9.8	5.04	2	1
FALSE	Master Protein	T2T_NIP_fa_line4582031_Chr9_23081876_to_23082313_Frame_2_145aa	T2T_NIP_fa_line4582031_Chr9_23081876_to_23082313_Frame_2_145aa	12	2	2	2	145	14.6	3.76	4.95	2	1
FALSE	Master Protein	T2T_NIP_fa_line5039946_Chr10_3047938_to_3048531_Frame_1_197aa	T2T_NIP_fa_line5039946_Chr10_3047938_to_3048531_Frame_1_197aa	7	2	2	2	197	21.8	8.07	4.9	2	1
FALSE	Master Protein	T2T_NIP_fa_line5039946_Chr10_11330354_to_11329275_Frame_-1_359aa	T2T_NIP_fa_line5039946_Chr10_11330354_to_11329275_Frame_-1_359aa	8	2	2	2	359	39.6	5.25	4.9	2	1
FALSE	Master Protein	T2T_NIP_fa_line1962965_Chr4_32986712_to_32986912_Frame_2_66aa	T2T_NIP_fa_line1962965_Chr4_32986712_to_32986912_Frame_2_66aa	23	2	2	2	66	6.8	4.72	4.82	2	1
FALSE	Master Protein	T2T_NIP_fa_line5957338_Chr12_3965577_to_3965966_Frame_3_129aa	T2T_NIP_fa_line5957338_Chr12_3965577_to_3965966_Frame_3_129aa	14	2	2	2	129	12.1	9.73	4.76	2	1
FALSE	Master Protein	T2T_NIP_fa_line732164_Chr2_21102115_to_21102963_Frame_1_282aa	T2T_NIP_fa_line732164_Chr2_21102115_to_21102963_Frame_1_282aa	6	2	2	1	282	30.5	7.47	4.61	2	1
FALSE	Master Protein	T2T_NIP_fa_line4105272_Chr8_24974081_to_24973914_Frame_-2_55aa	T2T_NIP_fa_line4105272_Chr8_24974081_to_24973914_Frame_-2_55aa	29	2	2	2	55	5.7	8.66	4.27	2	1
FALSE	Master Protein	T2T_NIP_fa_line1962965_Chr4_2802861_to_2802760_Frame_-2_33aa	T2T_NIP_fa_line1962965_Chr4_2802861_to_2802760_Frame_-2_33aa	42	2	2	2	33	3.6	9.99	4.14	2	1
FALSE	Master Protein	T2T_NIP_fa_line1_Chr1_5608482_to_5607889_Frame_-2_197aa	T2T_NIP_fa_line1_Chr1_5608482_to_5607889_Frame_-2_197aa	8	2	2	2	197	20.9	10.29	4.09	2	1
FALSE	Master Protein	T2T_NIP_fa_line1339631_Chr3_34466105_to_34465815_Frame_-3_96aa	T2T_NIP_fa_line1339631_Chr3_34466105_to_34465815_Frame_-3_96aa	14	2	4	2	96	11.6	13.13	4.02	2	1
FALSE	Master Protein	T2T_NIP_fa_line1962965_Chr4_32210467_to_32211105_Frame_1_212aa	T2T_NIP_fa_line1962965_Chr4_32210467_to_32211105_Frame_1_212aa	5	2	2	2	212	23.2	9.06	3.99	2	1
FALSE	Master Protein	T2T_NIP_fa_line1_Chr1_40864967_to_40865557_Frame_2_196aa	T2T_NIP_fa_line1_Chr1_40864967_to_40865557_Frame_2_196aa	6	2	2	2	196	20.4	7.44	3.94	2	1
FALSE	Master Protein	T2T_NIP_fa_line1_Chr1_9041288_to_9041470_Frame_2_60aa	T2T_NIP_fa_line1_Chr1_9041288_to_9041470_Frame_2_60aa	28	2	2	2	60	6.1	12.91	2.76	2	1
FALSE	Master Protein	T2T_NIP_fa_line2564276_Chr5_24155744_to_24156178_Frame_2_144aa	T2T_NIP_fa_line2564276_Chr5_24155744_to_24156178_Frame_2_144aa	10	2	2	2	144	16	12.1	2.44	2	1
FALSE	Master Protein	T2T_NIP_fa_line3070957_Chr6_31343309_to_31343806_Frame_2_165aa	T2T_NIP_fa_line3070957_Chr6_31343309_to_31343806_Frame_2_165aa	7	2	2	2	165	16.6	4.23	2.12	2	1
FALSE	Master Protein	T2T_NIP_fa_line732164_Chr2_19107685_to_19108446_Frame_1_253aa	T2T_NIP_fa_line732164_Chr2_19107685_to_19108446_Frame_1_253aa	7	2	2	2	253	25.1	11.96	1.96	2	1
FALSE	Master Protein	T2T_NIP_fa_line4105272_Chr8_4254309_to_4254169_Frame_-1_46aa	T2T_NIP_fa_line4105272_Chr8_4254309_to_4254169_Frame_-1_46aa	33	1	8	1	46	5.3	9.47	18.43	1	1
FALSE	Master Protein	T2T_NIP_fa_line3606330_Chr7_21520965_to_21521213_Frame_3_82aa	T2T_NIP_fa_line3606330_Chr7_21520965_to_21521213_Frame_3_82aa	41	1	3	1	82	8.7	12.18	12.09	1	1
FALSE	Master Protein	T2T_NIP_fa_line3606330_Chr7_17755113_to_17755412_Frame_3_99aa	T2T_NIP_fa_line3606330_Chr7_17755113_to_17755412_Frame_3_99aa	24	1	4	1	99	10.2	8.76	10.08	1	1
FALSE	Master Protein	T2T_NIP_fa_line3070957_Chr6_25123781_to_25124191_Frame_2_136aa	T2T_NIP_fa_line3070957_Chr6_25123781_to_25124191_Frame_2_136aa	24	1	2	1	136	14.9	11	8.38	1	1
FALSE	Master Protein	T2T_NIP_fa_line3070957_Chr6_30782922_to_30782521_Frame_-2_133aa	T2T_NIP_fa_line3070957_Chr6_30782922_to_30782521_Frame_-2_133aa	26	1	2	1	133	13.8	12	8.29	1	1
FALSE	Master Protein	T2T_NIP_fa_line5039946_Chr10_5899110_to_5899259_Frame_3_49aa	T2T_NIP_fa_line5039946_Chr10_5899110_to_5899259_Frame_3_49aa	29	1	3	1	49	5.1	12.37	8.07	1	1
FALSE	Master Protein	T2T_NIP_fa_line3606330_Chr7_17623410_to_17623330_Frame_-1_26aa	T2T_NIP_fa_line3606330_Chr7_17623410_to_17623330_Frame_-1_26aa	65	1	3	1	26	2.8	7.17	8.03	1	1
FALSE	Master Protein	T2T_NIP_fa_line2564276_Chr5_21515031_to_21515828_Frame_3_265aa	T2T_NIP_fa_line2564276_Chr5_21515031_to_21515828_Frame_3_265aa	14	1	2	1	265	27.3	8.88	7.74	1	1
FALSE	Master Protein	T2T_NIP_fa_line5039946_Chr10_4350565_to_4350957_Frame_1_130aa	T2T_NIP_fa_line5039946_Chr10_4350565_to_4350957_Frame_1_130aa	22	1	2	1	130	13.8	8.81	7.6	1	1
FALSE	Master Protein	T2T_NIP_fa_line2564276_Chr5_24752543_to_24752262_Frame_-2_93aa	T2T_NIP_fa_line2564276_Chr5_24752543_to_24752262_Frame_-2_93aa	18	1	3	1	93	9.6	11.27	7.55	1	1
FALSE	Master Protein	T2T_NIP_fa_line1962965_Chr4_25471206_to_25471328_Frame_3_40aa	T2T_NIP_fa_line1962965_Chr4_25471206_to_25471328_Frame_3_40aa	35	1	3	1	40	4.4	4.44	7.41	1	1
FALSE	Master Protein	T2T_NIP_fa_line1_Chr1_2093533_to_2092625_Frame_-1_302aa	T2T_NIP_fa_line1_Chr1_2093533_to_2092625_Frame_-1_302aa	8	1	2	1	302	32.4	7.64	7.35	1	1
FALSE	Master Protein	T2T_NIP_fa_line4582031_Chr9_25238795_to_25239187_Frame_2_130aa	T2T_NIP_fa_line4582031_Chr9_25238795_to_25239187_Frame_2_130aa	18	1	2	1	130	13.5	8.48	7.17	1	1
FALSE	Master Protein	T2T_NIP_fa_line5957338_Chr12_20075808_to_20075542_Frame_-1_88aa	T2T_NIP_fa_line5957338_Chr12_20075808_to_20075542_Frame_-1_88aa	17	1	3	1	88	9.3	11.21	6.67	1	1
FALSE	Master Protein	T2T_NIP_fa_line5438812_Chr11_16853546_to_16853893_Frame_2_115aa	T2T_NIP_fa_line5438812_Chr11_16853546_to_16853893_Frame_2_115aa	13	1	2	1	115	12.3	7.77	6.31	1	1
FALSE	Master Protein	T2T_NIP_fa_line1_Chr1_18129980_to_18130333_Frame_2_117aa	T2T_NIP_fa_line1_Chr1_18129980_to_18130333_Frame_2_117aa	19	1	2	1	117	13	8.37	6.03	1	1
FALSE	Master Protein	T2T_NIP_fa_line3070957_Chr6_954339_to_953029_Frame_-2_436aa	T2T_NIP_fa_line3070957_Chr6_954339_to_953029_Frame_-2_436aa	5	1	2	1	436	46.9	9.89	5.93	1	1
FALSE	Master Protein	T2T_NIP_fa_line1_Chr1_18582825_to_18583343_Frame_3_172aa	T2T_NIP_fa_line1_Chr1_18582825_to_18583343_Frame_3_172aa	11	1	2	1	172	18.6	7.9	5.92	1	1
FALSE	Master Protein	T2T_NIP_fa_line2564276_Chr5_27046642_to_27046818_Frame_1_58aa	T2T_NIP_fa_line2564276_Chr5_27046642_to_27046818_Frame_1_58aa	52	1	2	1	58	5.9	4.35	5.65	1	1
FALSE	Master Protein	T2T_NIP_fa_line732164_Chr2_19950714_to_19950349_Frame_-2_121aa	T2T_NIP_fa_line732164_Chr2_19950714_to_19950349_Frame_-2_121aa	15	1	2	1	121	12.1	4.41	5.57	1	1
FALSE	Master Protein	T2T_NIP_fa_line1962965_Chr4_203280_to_203789_Frame_3_169aa	T2T_NIP_fa_line1962965_Chr4_203280_to_203789_Frame_3_169aa	9	1	2	1	169	18.2	11.59	5.57	1	1
FALSE	Master Protein	T2T_NIP_fa_line1962965_Chr4_3629684_to_3629929_Frame_2_81aa	T2T_NIP_fa_line1962965_Chr4_3629684_to_3629929_Frame_2_81aa	37	1	2	1	81	8.7	10.1	5.47	1	1
FALSE	Master Protein	T2T_NIP_fa_line5438812_Chr11_18983263_to_18985020_Frame_1_585aa	T2T_NIP_fa_line5438812_Chr11_18983263_to_18985020_Frame_1_585aa	3	1	2	1	585	62.5	8.32	5.46	1	1
FALSE	Master Protein	T2T_NIP_fa_line5039946_Chr10_7667623_to_7667778_Frame_1_51aa	T2T_NIP_fa_line5039946_Chr10_7667623_to_7667778_Frame_1_51aa	24	1	2	1	51	5.9	9.58	5.42	1	1
FALSE	Master Protein	T2T_NIP_fa_line5438812_Chr11_11362750_to_11363406_Frame_1_218aa	T2T_NIP_fa_line5438812_Chr11_11362750_to_11363406_Frame_1_218aa	9	1	2	1	218	24.4	11.81	5.41	1	1
FALSE	Master Protein	T2T_NIP_fa_line3606330_Chr7_20138970_to_20139659_Frame_3_229aa	T2T_NIP_fa_line3606330_Chr7_20138970_to_20139659_Frame_3_229aa	8	1	2	1	229	24.3	8.65	5.36	1	1
FALSE	Master Protein	T2T_NIP_fa_line1962965_Chr4_24521693_to_24521962_Frame_2_89aa	T2T_NIP_fa_line1962965_Chr4_24521693_to_24521962_Frame_2_89aa	26	1	2	1	89	10.5	5.45	5.24	1	1
FALSE	Master Protein	T2T_NIP_fa_line2564276_Chr5_25802017_to_25801724_Frame_-3_97aa	T2T_NIP_fa_line2564276_Chr5_25802017_to_25801724_Frame_-3_97aa	27	1	2	1	97	10.4	12.5	5.18	1	1
FALSE	Master Protein	T2T_NIP_fa_line1_Chr1_19689620_to_19690150_Frame_2_176aa	T2T_NIP_fa_line1_Chr1_19689620_to_19690150_Frame_2_176aa	7	1	2	1	176	18.4	7.93	5.15	1	1
FALSE	Master Protein	T2T_NIP_fa_line5957338_Chr12_52001_to_51465_Frame_-2_178aa	T2T_NIP_fa_line5957338_Chr12_52001_to_51465_Frame_-2_178aa	9	1	2	1	178	19.5	8.88	5.11	1	1
FALSE	Master Protein	T2T_NIP_fa_line1_Chr1_37521822_to_37523294_Frame_3_490aa	T2T_NIP_fa_line1_Chr1_37521822_to_37523294_Frame_3_490aa	4	1	1	1	490	52.5	6.67	5.1	1	1
FALSE	Master Protein	T2T_NIP_fa_line732164_Chr2_5767082_to_5767384_Frame_2_100aa	T2T_NIP_fa_line732164_Chr2_5767082_to_5767384_Frame_2_100aa	14	1	2	1	100	10.6	11.14	5.06	1	1
FALSE	Master Protein	T2T_NIP_fa_line1_Chr1_4244066_to_4242582_Frame_-3_494aa	T2T_NIP_fa_line1_Chr1_4244066_to_4242582_Frame_-3_494aa	4	1	2	1	494	38.8	9.55	4.91	1	1
FALSE	Master Protein	T2T_NIP_fa_line4105272_Chr8_709071_to_709214_Frame_3_47aa	T2T_NIP_fa_line4105272_Chr8_709071_to_709214_Frame_3_47aa	30	1	2	1	47	4.9	7.85	4.91	1	1
FALSE	Master Protein	T2T_NIP_fa_line5957338_Chr12_27242323_to_27243384_Frame_1_353aa	T2T_NIP_fa_line5957338_Chr12_27242323_to_27243384_Frame_1_353aa	9	1	1	1	353	35.8	12.26	4.9	1	1
FALSE	Master Protein	T2T_NIP_fa_line1962965_Chr4_29384752_to_29384615_Frame_-1_45aa	T2T_NIP_fa_line1962965_Chr4_29384752_to_29384615_Frame_-1_45aa	29	1	2	1	45	4.9	9.42	4.9	1	1
FALSE	Master Protein	T2T_NIP_fa_line1_Chr1_36098963_to_36099244_Frame_2_93aa	T2T_NIP_fa_line1_Chr1_36098963_to_36099244_Frame_2_93aa	25	1	2	1	93	9.9	8.97	4.9	1	1
FALSE	Master Protein	T2T_NIP_fa_line5438812_Chr11_17277085_to_17276798_Frame_-2_95aa	T2T_NIP_fa_line5438812_Chr11_17277085_to_17276798_Frame_-2_95aa	13	1	2	1	95	10.7	9.33	4.89	1	1
FALSE	Master Protein	T2T_NIP_fa_line732164_Chr2_10744848_to_10744438_Frame_-2_136aa	T2T_NIP_fa_line732164_Chr2_10744848_to_10744438_Frame_-2_136aa	13	1	2	1	136	13.5	4.21	4.88	1	1
FALSE	Master Protein	T2T_NIP_fa_line1339631_Chr3_9215277_to_9214426_Frame_-2_283aa	T2T_NIP_fa_line1339631_Chr3_9215277_to_9214426_Frame_-2_283aa	5	1	2	1	283	30.6	12.07	4.85	1	1
FALSE	Master Protein	T2T_NIP_fa_line5957338_Chr12_8087951_to_8088199_Frame_2_82aa	T2T_NIP_fa_line5957338_Chr12_8087951_to_8088199_Frame_2_82aa	41	1	1	1	82	8.7	9.11	4.78	1	1
FALSE	Master Protein	T2T_NIP_fa_line2564276_Chr5_19547896_to_19548786_Frame_1_296aa	T2T_NIP_fa_line2564276_Chr5_19547896_to_19548786_Frame_1_296aa	5	1	2	1	296	31.9	10.26	4.72	1	1
FALSE	Master Protein	T2T_NIP_fa_line1_Chr1_26977457_to_26977822_Frame_2_121aa	T2T_NIP_fa_line1_Chr1_26977457_to_26977822_Frame_2_121aa	12	1	2	1	121	13.5	5.83	4.64	1	1
FALSE	Master Protein	T2T_NIP_fa_line4105272_Chr8_16667573_to_16667430_Frame_-2_47aa	T2T_NIP_fa_line4105272_Chr8_16667573_to_16667430_Frame_-2_47aa	47	1	1	1	47	5	4.64	4.61	1	1
FALSE	Master Protein	T2T_NIP_fa_line732164_Chr2_5480136_to_5479486_Frame_-2_216aa	T2T_NIP_fa_line732164_Chr2_5480136_to_5479486_Frame_-2_216aa	6	1	2	1	216	23.5	5.53	4.6	1	1
FALSE	Master Protein	T2T_NIP_fa_line1_Chr1_36261301_to_36261095_Frame_-1_68aa	T2T_NIP_fa_line1_Chr1_36261301_to_36261095_Frame_-1_68aa	18	1	2	1	68	7.6	6.57	4.58	1	1
FALSE	Master Protein	T2T_NIP_fa_line3606330_Chr7_12871862_to_12871776_Frame_-2_28aa	T2T_NIP_fa_line3606330_Chr7_12871862_to_12871776_Frame_-2_28aa	43	1	2	1	28	3	9.74	4.56	1	1
FALSE	Master Protein	T2T_NIP_fa_line5039946_Chr10_13996213_to_13996479_Frame_1_88aa	T2T_NIP_fa_line5039946_Chr10_13996213_to_13996479_Frame_1_88aa	48	1	1	1	88	9.5	13.08	4.52	1	1
FALSE	Master Protein	T2T_NIP_fa_line4582031_Chr9_8363240_to_8362857_Frame_-3_127aa	T2T_NIP_fa_line4582031_Chr9_8363240_to_8362857_Frame_-3_127aa	11	1	2	1	127	13.8	11.85	4.32	1	1
FALSE	Master Protein	T2T_NIP_fa_line732164_Chr2_27642662_to_27641868_Frame_-3_264aa	T2T_NIP_fa_line732164_Chr2_27642662_to_27641868_Frame_-3_264aa	5	1	2	1	264	28.3	10.74	4.31	1	1
FALSE	Master Protein	T2T_NIP_fa_line732164_Chr2_18479997_to_18480590_Frame_3_197aa	T2T_NIP_fa_line732164_Chr2_18479997_to_18480590_Frame_3_197aa	8	1	2	1	197	20	11.3	4.3	1	1
FALSE	Master Protein	T2T_NIP_fa_line5957338_Chr12_27265889_to_27266338_Frame_2_149aa	T2T_NIP_fa_line5957338_Chr12_27265889_to_27266338_Frame_2_149aa	21	1	1	1	149	16.5	11.63	4.28	1	1
FALSE	Master Protein	T2T_NIP_fa_line5957338_Chr12_14925871_to_14926128_Frame_1_85aa	T2T_NIP_fa_line5957338_Chr12_14925871_to_14926128_Frame_1_85aa	34	1	1	1	85	9.1	11.53	4.28	1	1
FALSE	Master Protein	T2T_NIP_fa_line1339631_Chr3_24739542_to_24739664_Frame_3_40aa	T2T_NIP_fa_line1339631_Chr3_24739542_to_24739664_Frame_3_40aa	75	1	1	1	40	4.4	9.54	4.25	1	1
FALSE	Master Protein	T2T_NIP_fa_line1339631_Chr3_27133561_to_27134259_Frame_1_232aa	T2T_NIP_fa_line1339631_Chr3_27133561_to_27134259_Frame_1_232aa	16	1	1	1	232	23.6	4.91	4.15	1	1
FALSE	Master Protein	T2T_NIP_fa_line5957338_Chr12_180125_to_179760_Frame_-2_121aa	T2T_NIP_fa_line5957338_Chr12_180125_to_179760_Frame_-2_121aa	17	1	1	1	121	12.2	12.13	4.03	1	1
FALSE	Master Protein	T2T_NIP_fa_line3070957_Chr6_13905519_to_13905076_Frame_-2_147aa	T2T_NIP_fa_line3070957_Chr6_13905519_to_13905076_Frame_-2_147aa	23	1	1	1	147	16.5	12.18	4.02	1	1
FALSE	Master Protein	T2T_NIP_fa_line1339631_Chr3_28690878_to_28689550_Frame_-2_442aa	T2T_NIP_fa_line1339631_Chr3_28690878_to_28689550_Frame_-2_442aa	8	1	1	1	442	46.1	10.7	3.95	1	1
FALSE	Master Protein	T2T_NIP_fa_line3070957_Chr6_1221849_to_1221358_Frame_-2_163aa	T2T_NIP_fa_line3070957_Chr6_1221849_to_1221358_Frame_-2_163aa	17	1	1	1	163	18	8.27	3.93	1	1
FALSE	Master Protein	T2T_NIP_fa_line3070957_Chr6_26731901_to_26732560_Frame_2_219aa	T2T_NIP_fa_line3070957_Chr6_26731901_to_26732560_Frame_2_219aa	11	1	1	1	219	23	11.74	3.87	1	1
FALSE	Master Protein	T2T_NIP_fa_line1_Chr1_22574887_to_22574964_Frame_1_25aa	T2T_NIP_fa_line1_Chr1_22574887_to_22574964_Frame_1_25aa	36	1	2	1	25	3.1	5.63	3.85	1	1
FALSE	Master Protein	T2T_NIP_fa_line2564276_Chr5_24496889_to_24495954_Frame_-2_311aa	T2T_NIP_fa_line2564276_Chr5_24496889_to_24495954_Frame_-2_311aa	5	1	1	1	311	32.7	10.68	3.84	1	1
FALSE	Master Protein	T2T_NIP_fa_line1_Chr1_14651439_to_14651732_Frame_3_97aa	T2T_NIP_fa_line1_Chr1_14651439_to_14651732_Frame_3_97aa	38	1	1	1	97	10.1	8.07	3.78	1	1
FALSE	Master Protein	T2T_NIP_fa_line1_Chr1_15650879_to_15650745_Frame_-3_44aa	T2T_NIP_fa_line1_Chr1_15650879_to_15650745_Frame_-3_44aa	66	1	1	1	44	5.1	9.54	3.77	1	1
FALSE	Master Protein	T2T_NIP_fa_line5438812_Chr11_8678728_to_8678877_Frame_1_49aa	T2T_NIP_fa_line5438812_Chr11_8678728_to_8678877_Frame_1_49aa	69	1	1	1	49	5.3	8.56	3.77	1	1
FALSE	Master Protein	T2T_NIP_fa_line5957338_Chr12_13159477_to_13159268_Frame_-3_69aa	T2T_NIP_fa_line5957338_Chr12_13159477_to_13159268_Frame_-3_69aa	30	1	1	1	69	7.9	5.83	3.74	1	1
FALSE	Master Protein	T2T_NIP_fa_line1339631_Chr3_1947526_to_1947302_Frame_-1_74aa	T2T_NIP_fa_line1339631_Chr3_1947526_to_1947302_Frame_-1_74aa	28	1	1	1	74	8.3	7.12	3.67	1	1
FALSE	Master Protein	T2T_NIP_fa_line1_Chr1_20001478_to_20001302_Frame_-1_58aa	T2T_NIP_fa_line1_Chr1_20001478_to_20001302_Frame_-1_58aa	59	1	1	1	58	6	5.83	3.66	1	1
FALSE	Master Protein	T2T_NIP_fa_line4105272_Chr8_18920512_to_18920195_Frame_-3_105aa	T2T_NIP_fa_line4105272_Chr8_18920512_to_18920195_Frame_-3_105aa	30	1	2	1	105	11.5	6.51	3.65	1	1
FALSE	Master Protein	T2T_NIP_fa_line1_Chr1_19024790_to_19024939_Frame_2_49aa	T2T_NIP_fa_line1_Chr1_19024790_to_19024939_Frame_2_49aa	63	1	1	1	49	5.3	9.14	3.63	1	1
FALSE	Master Protein	T2T_NIP_fa_line3606330_Chr7_24324925_to_24325296_Frame_1_123aa	T2T_NIP_fa_line3606330_Chr7_24324925_to_24325296_Frame_1_123aa	22	1	1	1	123	13.7	11.82	3.57	1	1
FALSE	Master Protein	T2T_NIP_fa_line5957338_Chr12_6277716_to_6277808_Frame_3_30aa	T2T_NIP_fa_line5957338_Chr12_6277716_to_6277808_Frame_3_30aa	57	1	1	1	30	3.4	4.73	3.57	1	1
FALSE	Master Protein	T2T_NIP_fa_line5438812_Chr11_3369238_to_3368879_Frame_-2_119aa	T2T_NIP_fa_line5438812_Chr11_3369238_to_3368879_Frame_-2_119aa	28	1	1	1	119	12.7	12.09	3.52	1	1
FALSE	Master Protein	T2T_NIP_fa_line2564276_Chr5_25379920_to_25379570_Frame_-3_116aa	T2T_NIP_fa_line2564276_Chr5_25379920_to_25379570_Frame_-3_116aa	15	1	1	1	116	11.8	5.06	3.5	1	1
FALSE	Master Protein	T2T_NIP_fa_line1_Chr1_40825565_to_40825041_Frame_-3_174aa	T2T_NIP_fa_line1_Chr1_40825565_to_40825041_Frame_-3_174aa	20	1	1	1	174	18.3	11.87	3.49	1	1
FALSE	Master Protein	T2T_NIP_fa_line732164_Chr2_23594445_to_23595953_Frame_3_502aa	T2T_NIP_fa_line732164_Chr2_23594445_to_23595953_Frame_3_502aa	4	1	1	1	502	53.9	7.28	3.48	1	1
FALSE	Master Protein	T2T_NIP_fa_line1339631_Chr3_17803413_to_17803276_Frame_-2_45aa	T2T_NIP_fa_line1339631_Chr3_17803413_to_17803276_Frame_-2_45aa	53	1	1	1	45	4.6	7.25	3.48	1	1
FALSE	Master Protein	T2T_NIP_fa_line3070957_Chr6_1833821_to_1831692_Frame_-3_709aa	T2T_NIP_fa_line3070957_Chr6_1833821_to_1831692_Frame_-3_709aa	5	1	1	1	709	74.8	5.25	3.45	1	1
FALSE	Master Protein	T2T_NIP_fa_line5957338_Chr12_17681173_to_17681286_Frame_1_37aa	T2T_NIP_fa_line5957338_Chr12_17681173_to_17681286_Frame_1_37aa	89	1	1	1	37	4.3	9.03	3.42	1	1
FALSE	Master Protein	T2T_NIP_fa_line732164_Chr2_16038986_to_16039390_Frame_2_134aa	T2T_NIP_fa_line732164_Chr2_16038986_to_16039390_Frame_2_134aa	16	1	1	1	134	14	11.97	3.39	1	1
FALSE	Master Protein	T2T_NIP_fa_line5039946_Chr10_17523189_to_17523740_Frame_3_183aa	T2T_NIP_fa_line5039946_Chr10_17523189_to_17523740_Frame_3_183aa	17	1	1	1	183	19.6	12	3.32	1	1
FALSE	Master Protein	T2T_NIP_fa_line4105272_Chr8_28085591_to_28086001_Frame_2_136aa	T2T_NIP_fa_line4105272_Chr8_28085591_to_28086001_Frame_2_136aa	15	1	1	1	136	14.6	8.32	3.3	1	1
FALSE	Master Protein	T2T_NIP_fa_line1_Chr1_40069125_to_40068040_Frame_-2_361aa	T2T_NIP_fa_line1_Chr1_40069125_to_40068040_Frame_-2_361aa	4	1	1	1	361	39	7.87	3.3	1	1
FALSE	Master Protein	T2T_NIP_fa_line5957338_Chr12_8886154_to_8886255_Frame_1_33aa	T2T_NIP_fa_line5957338_Chr12_8886154_to_8886255_Frame_1_33aa	52	1	1	1	33	3.9	9.32	3.3	1	1
FALSE	Master Protein	T2T_NIP_fa_line1_Chr1_43409171_to_43409593_Frame_2_140aa	T2T_NIP_fa_line1_Chr1_43409171_to_43409593_Frame_2_140aa	26	1	1	1	140	14.9	8.88	3.29	1	1
FALSE	Master Protein	T2T_NIP_fa_line4105272_Chr8_24451536_to_24451943_Frame_3_135aa	T2T_NIP_fa_line4105272_Chr8_24451536_to_24451943_Frame_3_135aa	26	1	1	1	135	14.6	9.63	3.29	1	1
FALSE	Master Protein	T2T_NIP_fa_line3070957_Chr6_17980155_to_17979925_Frame_-2_76aa	T2T_NIP_fa_line3070957_Chr6_17980155_to_17979925_Frame_-2_76aa	49	1	1	1	76	8.1	8.81	3.26	1	1
FALSE	Master Protein	T2T_NIP_fa_line4105272_Chr8_12987708_to_12988376_Frame_3_222aa	T2T_NIP_fa_line4105272_Chr8_12987708_to_12988376_Frame_3_222aa	17	1	1	1	222	22.8	5.78	3.25	1	1
FALSE	Master Protein	T2T_NIP_fa_line1_Chr1_11174797_to_11175081_Frame_1_94aa	T2T_NIP_fa_line1_Chr1_11174797_to_11175081_Frame_1_94aa	35	1	1	1	94	9.9	9.47	3.25	1	1
FALSE	Master Protein	T2T_NIP_fa_line4105272_Chr8_28232085_to_28231285_Frame_-1_266aa	T2T_NIP_fa_line4105272_Chr8_28232085_to_28231285_Frame_-1_266aa	8	1	1	1	266	28.8	9.22	3.24	1	1
FALSE	Master Protein	T2T_NIP_fa_line5957338_Chr12_13011855_to_13011691_Frame_-1_54aa	T2T_NIP_fa_line5957338_Chr12_13011855_to_13011691_Frame_-1_54aa	54	1	1	1	54	6	6.93	3.23	1	1
FALSE	Master Protein	T2T_NIP_fa_line4582031_Chr9_17271916_to_17272194_Frame_1_92aa	T2T_NIP_fa_line4582031_Chr9_17271916_to_17272194_Frame_1_92aa	15	1	1	1	92	10	11.8	3.21	1	1
FALSE	Master Protein	T2T_NIP_fa_line4582031_Chr9_22026516_to_22025941_Frame_-2_191aa	T2T_NIP_fa_line4582031_Chr9_22026516_to_22025941_Frame_-2_191aa	20	1	1	1	191	19.7	12.12	3.21	1	1
FALSE	Master Protein	T2T_NIP_fa_line5438812_Chr11_26218857_to_26219255_Frame_3_132aa	T2T_NIP_fa_line5438812_Chr11_26218857_to_26219255_Frame_3_132aa	22	1	1	1	132	13.5	11.25	3.17	1	1
FALSE	Master Protein	T2T_NIP_fa_line5039946_Chr10_18909443_to_18909180_Frame_-1_87aa	T2T_NIP_fa_line5039946_Chr10_18909443_to_18909180_Frame_-1_87aa	21	1	1	1	87	9.1	4.26	3.14	1	1
FALSE	Master Protein	T2T_NIP_fa_line3070957_Chr6_20598004_to_20598270_Frame_1_88aa	T2T_NIP_fa_line3070957_Chr6_20598004_to_20598270_Frame_1_88aa	19	1	1	1	88	9.9	8.59	3.13	1	1
FALSE	Master Protein	T2T_NIP_fa_line2564276_Chr5_24139432_to_24139986_Frame_1_184aa	T2T_NIP_fa_line2564276_Chr5_24139432_to_24139986_Frame_1_184aa	13	1	1	1	184	19.9	11.24	3.11	1	1
FALSE	Master Protein	T2T_NIP_fa_line1_Chr1_38280367_to_38282718_Frame_1_783aa	T2T_NIP_fa_line1_Chr1_38280367_to_38282718_Frame_1_783aa	2	1	1	1	783	81.6	8.97	3.1	1	1
FALSE	Master Protein	T2T_NIP_fa_line4105272_Chr8_22697937_to_22697260_Frame_-1_225aa	T2T_NIP_fa_line4105272_Chr8_22697937_to_22697260_Frame_-1_225aa	8	1	1	1	225	23.1	6.9	3.08	1	1
FALSE	Master Protein	T2T_NIP_fa_line732164_Chr2_35107933_to_35107376_Frame_-1_185aa	T2T_NIP_fa_line732164_Chr2_35107933_to_35107376_Frame_-1_185aa	9	1	1	1	185	21.1	11.03	3.08	1	1
FALSE	Master Protein	T2T_NIP_fa_line1_Chr1_30226893_to_30226441_Frame_-2_150aa	T2T_NIP_fa_line1_Chr1_30226893_to_30226441_Frame_-2_150aa	33	1	1	1	150	15	12.6	3.07	1	1
FALSE	Master Protein	T2T_NIP_fa_line5039946_Chr10_116187_to_115726_Frame_-3_153aa	T2T_NIP_fa_line5039946_Chr10_116187_to_115726_Frame_-3_153aa	19	1	1	1	153	17.3	12.32	3.07	1	1
FALSE	Master Protein	T2T_NIP_fa_line5438812_Chr11_844119_to_844271_Frame_3_50aa	T2T_NIP_fa_line5438812_Chr11_844119_to_844271_Frame_3_50aa	66	1	1	1	50	5.5	11.8	3.06	1	1
FALSE	Master Protein	T2T_NIP_fa_line3606330_Chr7_29819849_to_29819694_Frame_-2_51aa	T2T_NIP_fa_line3606330_Chr7_29819849_to_29819694_Frame_-2_51aa	25	1	1	1	51	5.7	6.44	3.06	1	1
FALSE	Master Protein	T2T_NIP_fa_line5957338_Chr12_7872204_to_7871698_Frame_-1_168aa	T2T_NIP_fa_line5957338_Chr12_7872204_to_7871698_Frame_-1_168aa	17	1	1	1	168	14	9.63	3.05	1	1
FALSE	Master Protein	T2T_NIP_fa_line5039946_Chr10_17143103_to_17142351_Frame_-1_250aa	T2T_NIP_fa_line5039946_Chr10_17143103_to_17142351_Frame_-1_250aa	7	1	1	1	250	21.6	8.56	3.03	1	1
FALSE	Master Protein	T2T_NIP_fa_line3070957_Chr6_12481010_to_12480681_Frame_-3_109aa	T2T_NIP_fa_line3070957_Chr6_12481010_to_12480681_Frame_-3_109aa	16	1	1	1	109	10.9	10.36	3.01	1	1
FALSE	Master Protein	T2T_NIP_fa_line1_Chr1_24834854_to_24834946_Frame_2_30aa	T2T_NIP_fa_line1_Chr1_24834854_to_24834946_Frame_2_30aa	67	1	1	1	30	3.4	4.87	3	1	1
FALSE	Master Protein	T2T_NIP_fa_line4582031_Chr9_12941939_to_12942172_Frame_2_77aa	T2T_NIP_fa_line4582031_Chr9_12941939_to_12942172_Frame_2_77aa	23	1	1	1	77	8.5	9.7	2.99	1	1
FALSE	Master Protein	T2T_NIP_fa_line3070957_Chr6_32027891_to_32028751_Frame_2_286aa	T2T_NIP_fa_line3070957_Chr6_32027891_to_32028751_Frame_2_286aa	15	1	1	1	286	25.5	8.57	2.99	1	1
FALSE	Master Protein	T2T_NIP_fa_line3606330_Chr7_4323679_to_4324893_Frame_1_404aa	T2T_NIP_fa_line3606330_Chr7_4323679_to_4324893_Frame_1_404aa	3	1	1	1	404	44.2	11	2.98	1	1
FALSE	Master Protein	T2T_NIP_fa_line5438812_Chr11_30989844_to_30989440_Frame_-3_134aa	T2T_NIP_fa_line5438812_Chr11_30989844_to_30989440_Frame_-3_134aa	12	1	1	1	134	15.1	8.12	2.97	1	1
FALSE	Master Protein	T2T_NIP_fa_line1_Chr1_30945386_to_30945153_Frame_-3_77aa	T2T_NIP_fa_line1_Chr1_30945386_to_30945153_Frame_-3_77aa	23	1	1	1	77	8.1	4.65	2.97	1	1
FALSE	Master Protein	T2T_NIP_fa_line5039946_Chr10_10915315_to_10915196_Frame_-2_39aa	T2T_NIP_fa_line5039946_Chr10_10915315_to_10915196_Frame_-2_39aa	54	1	1	1	39	4.2	10.23	2.96	1	1
FALSE	Master Protein	T2T_NIP_fa_line1962965_Chr4_20498803_to_20498402_Frame_-1_133aa	T2T_NIP_fa_line1962965_Chr4_20498803_to_20498402_Frame_-1_133aa	10	1	1	1	133	13.9	11.77	2.95	1	1
FALSE	Master Protein	T2T_NIP_fa_line1962965_Chr4_8544794_to_8545045_Frame_2_83aa	T2T_NIP_fa_line1962965_Chr4_8544794_to_8545045_Frame_2_83aa	22	1	1	1	83	8.8	12.34	2.95	1	1
FALSE	Master Protein	T2T_NIP_fa_line4582031_Chr9_19821046_to_19821705_Frame_1_219aa	T2T_NIP_fa_line4582031_Chr9_19821046_to_19821705_Frame_1_219aa	16	1	1	1	219	23.9	10.49	2.95	1	1
FALSE	Master Protein	T2T_NIP_fa_line1339631_Chr3_33215400_to_33215107_Frame_-2_97aa	T2T_NIP_fa_line1339631_Chr3_33215400_to_33215107_Frame_-2_97aa	20	1	1	1	97	10.1	11.88	2.94	1	1
FALSE	Master Protein	T2T_NIP_fa_line5957338_Chr12_11997981_to_11998142_Frame_3_53aa	T2T_NIP_fa_line5957338_Chr12_11997981_to_11998142_Frame_3_53aa	47	1	1	1	53	5.9	7.77	2.94	1	1
FALSE	Master Protein	T2T_NIP_fa_line1962965_Chr4_23449931_to_23450128_Frame_2_65aa	T2T_NIP_fa_line1962965_Chr4_23449931_to_23450128_Frame_2_65aa	31	1	1	1	65	7.1	4.61	2.92	1	1
FALSE	Master Protein	T2T_NIP_fa_line4582031_Chr9_27141250_to_27140555_Frame_-1_231aa	T2T_NIP_fa_line4582031_Chr9_27141250_to_27140555_Frame_-1_231aa	9	1	1	1	231	23.8	11.78	2.92	1	1
FALSE	Master Protein	T2T_NIP_fa_line1339631_Chr3_29734589_to_29733798_Frame_-3_263aa	T2T_NIP_fa_line1339631_Chr3_29734589_to_29733798_Frame_-3_263aa	5	1	1	1	263	27.6	8.95	2.92	1	1
FALSE	Master Protein	T2T_NIP_fa_line4105272_Chr8_27087033_to_27087134_Frame_3_33aa	T2T_NIP_fa_line4105272_Chr8_27087033_to_27087134_Frame_3_33aa	85	1	2	1	33	3.8	8.84	2.9	1	1
FALSE	Master Protein	T2T_NIP_fa_line5438812_Chr11_3326952_to_3326767_Frame_-3_61aa	T2T_NIP_fa_line5438812_Chr11_3326952_to_3326767_Frame_-3_61aa	23	1	1	1	61	6.9	7.31	2.88	1	1
FALSE	Master Protein	T2T_NIP_fa_line2564276_Chr5_27647610_to_27647347_Frame_-1_87aa	T2T_NIP_fa_line2564276_Chr5_27647610_to_27647347_Frame_-1_87aa	53	1	1	1	87	6.9	3.03	2.88	1	1
FALSE	Master Protein	T2T_NIP_fa_line5957338_Chr12_11711387_to_11711701_Frame_2_104aa	T2T_NIP_fa_line5957338_Chr12_11711387_to_11711701_Frame_2_104aa	43	1	1	1	104	10.7	5.1	2.87	1	1
FALSE	Master Protein	T2T_NIP_fa_line732164_Chr2_3719030_to_3718812_Frame_-3_72aa	T2T_NIP_fa_line732164_Chr2_3719030_to_3718812_Frame_-3_72aa	47	1	1	1	72	7.8	10.01	2.87	1	1
FALSE	Master Protein	T2T_NIP_fa_line5039946_Chr10_19864077_to_19863628_Frame_-3_149aa	T2T_NIP_fa_line5039946_Chr10_19864077_to_19863628_Frame_-3_149aa	9	1	1	1	149	16.1	4.82	2.86	1	1
FALSE	Master Protein	T2T_NIP_fa_line5957338_Chr12_10355119_to_10355397_Frame_1_92aa	T2T_NIP_fa_line5957338_Chr12_10355119_to_10355397_Frame_1_92aa	15	1	1	1	92	10.1	10.81	2.86	1	1
FALSE	Master Protein	T2T_NIP_fa_line4105272_Chr8_24401243_to_24402052_Frame_2_269aa	T2T_NIP_fa_line4105272_Chr8_24401243_to_24402052_Frame_2_269aa	8	1	1	1	269	29.7	10.54	2.85	1	1
FALSE	Master Protein	T2T_NIP_fa_line2564276_Chr5_25587725_to_25588108_Frame_2_127aa	T2T_NIP_fa_line2564276_Chr5_25587725_to_25588108_Frame_2_127aa	16	1	1	1	127	12.6	4.72	2.84	1	1
FALSE	Master Protein	T2T_NIP_fa_line1962965_Chr4_30657893_to_30658225_Frame_2_110aa	T2T_NIP_fa_line1962965_Chr4_30657893_to_30658225_Frame_2_110aa	22	1	1	1	110	11.8	12.04	2.84	1	1
FALSE	Master Protein	T2T_NIP_fa_line1339631_Chr3_24963121_to_24963180_Frame_1_19aa	T2T_NIP_fa_line1339631_Chr3_24963121_to_24963180_Frame_1_19aa	89	1	1	1	19	2.2	4.5	2.84	1	1
FALSE	Master Protein	T2T_NIP_fa_line3070957_Chr6_26479384_to_26478716_Frame_-1_222aa	T2T_NIP_fa_line3070957_Chr6_26479384_to_26478716_Frame_-1_222aa	9	1	1	1	222	24.2	4.65	2.84	1	1
FALSE	Master Protein	T2T_NIP_fa_line1962965_Chr4_7351438_to_7352028_Frame_1_196aa	T2T_NIP_fa_line1962965_Chr4_7351438_to_7352028_Frame_1_196aa	13	1	1	1	196	20.1	8.85	2.83	1	1
FALSE	Master Protein	T2T_NIP_fa_line5438812_Chr11_6274512_to_6273727_Frame_-3_261aa	T2T_NIP_fa_line5438812_Chr11_6274512_to_6273727_Frame_-3_261aa	10	1	1	1	261	29.5	12.22	2.83	1	1
FALSE	Master Protein	T2T_NIP_fa_line1339631_Chr3_4129001_to_4130029_Frame_2_342aa	T2T_NIP_fa_line1339631_Chr3_4129001_to_4130029_Frame_2_342aa	4	1	1	1	342	37.7	8.88	2.82	1	1
FALSE	Master Protein	T2T_NIP_fa_line2564276_Chr5_10019708_to_10019316_Frame_-2_130aa	T2T_NIP_fa_line2564276_Chr5_10019708_to_10019316_Frame_-2_130aa	22	1	1	1	130	15.3	6.28	2.82	1	1
FALSE	Master Protein	T2T_NIP_fa_line1339631_Chr3_9421559_to_9423325_Frame_2_588aa	T2T_NIP_fa_line1339631_Chr3_9421559_to_9423325_Frame_2_588aa	4	1	1	1	588	64.5	5.22	2.81	1	1
FALSE	Master Protein	T2T_NIP_fa_line732164_Chr2_33483184_to_33480776_Frame_-1_802aa	T2T_NIP_fa_line732164_Chr2_33483184_to_33480776_Frame_-1_802aa	2	1	1	1	802	83.2	6.67	2.81	1	1
FALSE	Master Protein	T2T_NIP_fa_line5039946_Chr10_2190765_to_2191172_Frame_3_135aa	T2T_NIP_fa_line5039946_Chr10_2190765_to_2191172_Frame_3_135aa	21	1	1	1	135	14.1	10.14	2.81	1	1
FALSE	Master Protein	T2T_NIP_fa_line1339631_Chr3_24555710_to_24555513_Frame_-3_65aa	T2T_NIP_fa_line1339631_Chr3_24555710_to_24555513_Frame_-3_65aa	20	1	1	1	65	6.5	9.16	2.81	1	1
FALSE	Master Protein	T2T_NIP_fa_line1339631_Chr3_5734579_to_5734406_Frame_-1_57aa	T2T_NIP_fa_line1339631_Chr3_5734579_to_5734406_Frame_-1_57aa	46	1	1	1	57	5.5	8.03	2.81	1	1
FALSE	Master Protein	T2T_NIP_fa_line4105272_Chr8_17520264_to_17520097_Frame_-1_55aa	T2T_NIP_fa_line4105272_Chr8_17520264_to_17520097_Frame_-1_55aa	40	1	1	1	55	5.6	10.01	2.81	1	1
FALSE	Master Protein	T2T_NIP_fa_line732164_Chr2_30125325_to_30125119_Frame_-2_68aa	T2T_NIP_fa_line732164_Chr2_30125325_to_30125119_Frame_-2_68aa	24	1	1	1	68	7.6	11.75	2.8	1	1
FALSE	Master Protein	T2T_NIP_fa_line732164_Chr2_23064762_to_23065148_Frame_3_128aa	T2T_NIP_fa_line732164_Chr2_23064762_to_23065148_Frame_3_128aa	16	1	1	1	128	14.2	11.78	2.8	1	1
FALSE	Master Protein	T2T_NIP_fa_line3606330_Chr7_2149795_to_2149031_Frame_-3_254aa	T2T_NIP_fa_line3606330_Chr7_2149795_to_2149031_Frame_-3_254aa	6	1	1	1	254	27.5	10.15	2.8	1	1
FALSE	Master Protein	T2T_NIP_fa_line3070957_Chr6_24674795_to_24674917_Frame_2_40aa	T2T_NIP_fa_line3070957_Chr6_24674795_to_24674917_Frame_2_40aa	40	1	1	1	40	4.2	4.03	2.79	1	1
FALSE	Master Protein	T2T_NIP_fa_line3070957_Chr6_31372226_to_31372378_Frame_2_50aa	T2T_NIP_fa_line3070957_Chr6_31372226_to_31372378_Frame_2_50aa	32	1	1	1	50	6.1	9.39	2.79	1	1
FALSE	Master Protein	T2T_NIP_fa_line3606330_Chr7_4591225_to_4591521_Frame_1_98aa	T2T_NIP_fa_line3606330_Chr7_4591225_to_4591521_Frame_1_98aa	17	1	1	1	98	10.3	12	2.78	1	1
FALSE	Master Protein	T2T_NIP_fa_line3606330_Chr7_15681291_to_15681596_Frame_3_101aa	T2T_NIP_fa_line3606330_Chr7_15681291_to_15681596_Frame_3_101aa	18	1	1	1	101	9.9	8.29	2.78	1	1
FALSE	Master Protein	T2T_NIP_fa_line732164_Chr2_14389765_to_14389926_Frame_1_53aa	T2T_NIP_fa_line732164_Chr2_14389765_to_14389926_Frame_1_53aa	21	1	1	1	53	6	4.22	2.76	1	1
FALSE	Master Protein	T2T_NIP_fa_line3070957_Chr6_20142891_to_20143229_Frame_3_112aa	T2T_NIP_fa_line3070957_Chr6_20142891_to_20143229_Frame_3_112aa	32	1	1	1	112	10.8	11.52	2.75	1	1
FALSE	Master Protein	T2T_NIP_fa_line3606330_Chr7_2148687_to_2148427_Frame_-1_86aa	T2T_NIP_fa_line3606330_Chr7_2148687_to_2148427_Frame_-1_86aa	15	1	1	1	86	9	8.15	2.74	1	1
FALSE	Master Protein	T2T_NIP_fa_line3606330_Chr7_2761384_to_2761208_Frame_-3_58aa	T2T_NIP_fa_line3606330_Chr7_2761384_to_2761208_Frame_-3_58aa	52	1	1	1	58	6.6	8.22	2.74	1	1
FALSE	Master Protein	T2T_NIP_fa_line1_Chr1_19723297_to_19723211_Frame_-1_28aa	T2T_NIP_fa_line1_Chr1_19723297_to_19723211_Frame_-1_28aa	57	1	1	1	28	2.9	4.91	2.74	1	1
FALSE	Master Protein	T2T_NIP_fa_line3606330_Chr7_19734291_to_19733818_Frame_-1_157aa	T2T_NIP_fa_line3606330_Chr7_19734291_to_19733818_Frame_-1_157aa	13	1	1	1	157	17.4	10.61	2.73	1	1
FALSE	Master Protein	T2T_NIP_fa_line732164_Chr2_28263834_to_28263196_Frame_-2_212aa	T2T_NIP_fa_line732164_Chr2_28263834_to_28263196_Frame_-2_212aa	8	1	1	1	212	22.2	10.36	2.73	1	1
FALSE	Master Protein	T2T_NIP_fa_line3070957_Chr6_11490468_to_11490274_Frame_-2_64aa	T2T_NIP_fa_line3070957_Chr6_11490468_to_11490274_Frame_-2_64aa	30	1	1	1	64	6.7	8.6	2.73	1	1
FALSE	Master Protein	T2T_NIP_fa_line732164_Chr2_18829072_to_18828944_Frame_-1_42aa	T2T_NIP_fa_line732164_Chr2_18829072_to_18828944_Frame_-1_42aa	48	1	1	1	42	4.6	4.91	2.72	1	1
FALSE	Master Protein	T2T_NIP_fa_line2564276_Chr5_28389409_to_28387433_Frame_-3_658aa	T2T_NIP_fa_line2564276_Chr5_28389409_to_28387433_Frame_-3_658aa	4	1	1	1	658	73.1	6.57	2.71	1	1
FALSE	Master Protein	T2T_NIP_fa_line1_Chr1_10684349_to_10683087_Frame_-3_420aa	T2T_NIP_fa_line1_Chr1_10684349_to_10683087_Frame_-3_420aa	3	1	1	1	420	45.8	5.44	2.71	1	1
FALSE	Master Protein	T2T_NIP_fa_line1962965_Chr4_23589964_to_23590464_Frame_1_166aa	T2T_NIP_fa_line1962965_Chr4_23589964_to_23590464_Frame_1_166aa	8	1	1	1	166	17.8	11.94	2.7	1	1
FALSE	Master Protein	T2T_NIP_fa_line3070957_Chr6_6614126_to_6612798_Frame_-3_442aa	T2T_NIP_fa_line3070957_Chr6_6614126_to_6612798_Frame_-3_442aa	5	1	1	1	442	49.7	4.77	2.7	1	1
FALSE	Master Protein	T2T_NIP_fa_line5438812_Chr11_18219474_to_18219734_Frame_3_86aa	T2T_NIP_fa_line5438812_Chr11_18219474_to_18219734_Frame_3_86aa	36	1	1	1	86	9.2	11.08	2.7	1	1
FALSE	Master Protein	T2T_NIP_fa_line5957338_Chr12_23705004_to_23704840_Frame_-1_54aa	T2T_NIP_fa_line5957338_Chr12_23705004_to_23704840_Frame_-1_54aa	28	1	1	1	54	6.1	7.91	2.7	1	1
FALSE	Master Protein	T2T_NIP_fa_line732164_Chr2_22818611_to_22818691_Frame_2_26aa	T2T_NIP_fa_line732164_Chr2_22818611_to_22818691_Frame_2_26aa	65	1	1	1	26	2.8	4.32	2.7	1	1
FALSE	Master Protein	T2T_NIP_fa_line1339631_Chr3_12586958_to_12587473_Frame_2_171aa	T2T_NIP_fa_line1339631_Chr3_12586958_to_12587473_Frame_2_171aa	9	1	1	1	171	18.8	5.78	2.69	1	1
FALSE	Master Protein	T2T_NIP_fa_line4582031_Chr9_7424441_to_7424328_Frame_-3_37aa	T2T_NIP_fa_line4582031_Chr9_7424441_to_7424328_Frame_-3_37aa	35	1	1	1	37	4.4	9.47	2.69	1	1
FALSE	Master Protein	T2T_NIP_fa_line1339631_Chr3_11084240_to_11086027_Frame_2_595aa	T2T_NIP_fa_line1339631_Chr3_11084240_to_11086027_Frame_2_595aa	6	1	1	1	595	41.7	10.52	2.69	1	1
FALSE	Master Protein	T2T_NIP_fa_line4582031_Chr9_17746172_to_17745948_Frame_-3_74aa	T2T_NIP_fa_line4582031_Chr9_17746172_to_17745948_Frame_-3_74aa	23	1	1	1	74	8	9.39	2.69	1	1
FALSE	Master Protein	T2T_NIP_fa_line732164_Chr2_24635657_to_24635034_Frame_-3_207aa	T2T_NIP_fa_line732164_Chr2_24635657_to_24635034_Frame_-3_207aa	6	1	1	1	207	23.5	5.57	2.68	1	1
FALSE	Master Protein	T2T_NIP_fa_line1962965_Chr4_2463516_to_2463322_Frame_-2_64aa	T2T_NIP_fa_line1962965_Chr4_2463516_to_2463322_Frame_-2_64aa	25	1	1	1	64	7.8	9.04	2.68	1	1
FALSE	Master Protein	T2T_NIP_fa_line3606330_Chr7_13421712_to_13421263_Frame_-1_149aa	T2T_NIP_fa_line3606330_Chr7_13421712_to_13421263_Frame_-1_149aa	11	1	1	1	149	16	12.32	2.67	1	1
FALSE	Master Protein	T2T_NIP_fa_line1_Chr1_8100136_to_8099924_Frame_-1_70aa	T2T_NIP_fa_line1_Chr1_8100136_to_8099924_Frame_-1_70aa	17	1	1	1	70	8.3	11.58	2.67	1	1
FALSE	Master Protein	T2T_NIP_fa_line3606330_Chr7_12477794_to_12478024_Frame_2_76aa	T2T_NIP_fa_line3606330_Chr7_12477794_to_12478024_Frame_2_76aa	38	1	1	1	76	6.7	6.24	2.67	1	1
FALSE	Master Protein	T2T_NIP_fa_line4105272_Chr8_28280282_to_28280677_Frame_2_131aa	T2T_NIP_fa_line4105272_Chr8_28280282_to_28280677_Frame_2_131aa	12	1	1	1	131	13.3	10.92	2.67	1	1
FALSE	Master Protein	T2T_NIP_fa_line3606330_Chr7_29520186_to_29519983_Frame_-1_67aa	T2T_NIP_fa_line3606330_Chr7_29520186_to_29519983_Frame_-1_67aa	22	1	1	1	67	7.5	9.91	2.67	1	1
FALSE	Master Protein	T2T_NIP_fa_line1_Chr1_959699_to_958992_Frame_-3_235aa	T2T_NIP_fa_line1_Chr1_959699_to_958992_Frame_-3_235aa	14	1	1	1	235	25.3	5.94	2.66	1	1
FALSE	Master Protein	T2T_NIP_fa_line732164_Chr2_19108370_to_19107678_Frame_-3_230aa	T2T_NIP_fa_line732164_Chr2_19108370_to_19107678_Frame_-3_230aa	10	1	1	1	230	23.4	12.6	2.65	1	1
FALSE	Master Protein	T2T_NIP_fa_line2564276_Chr5_10882069_to_10882302_Frame_1_77aa	T2T_NIP_fa_line2564276_Chr5_10882069_to_10882302_Frame_1_77aa	26	1	1	1	77	9	9.48	2.65	1	1
FALSE	Master Protein	T2T_NIP_fa_line1962965_Chr4_4741152_to_4741430_Frame_3_92aa	T2T_NIP_fa_line1962965_Chr4_4741152_to_4741430_Frame_3_92aa	18	1	1	1	92	9.7	10.48	2.65	1	1
FALSE	Master Protein	T2T_NIP_fa_line4582031_Chr9_9893487_to_9893858_Frame_3_123aa	T2T_NIP_fa_line4582031_Chr9_9893487_to_9893858_Frame_3_123aa	25	1	1	1	123	11.3	8.62	2.65	1	1
FALSE	Master Protein	T2T_NIP_fa_line1339631_Chr3_33245744_to_33244698_Frame_-3_348aa	T2T_NIP_fa_line1339631_Chr3_33245744_to_33244698_Frame_-3_348aa	4	1	1	1	348	37.2	10.05	2.65	1	1
FALSE	Master Protein	T2T_NIP_fa_line3606330_Chr7_27951351_to_27951169_Frame_-1_60aa	T2T_NIP_fa_line3606330_Chr7_27951351_to_27951169_Frame_-1_60aa	22	1	1	1	60	6.7	4.59	2.64	1	1
FALSE	Master Protein	T2T_NIP_fa_line5438812_Chr11_204904_to_204527_Frame_-2_125aa	T2T_NIP_fa_line5438812_Chr11_204904_to_204527_Frame_-2_125aa	21	1	1	1	125	12.4	11.93	2.64	1	1
FALSE	Master Protein	T2T_NIP_fa_line1339631_Chr3_31238360_to_31239079_Frame_2_239aa	T2T_NIP_fa_line1339631_Chr3_31238360_to_31239079_Frame_2_239aa	9	1	1	1	239	24.5	10.13	2.63	1	1
FALSE	Master Protein	T2T_NIP_fa_line1_Chr1_42909321_to_42909470_Frame_3_49aa	T2T_NIP_fa_line1_Chr1_42909321_to_42909470_Frame_3_49aa	35	1	1	1	49	5.7	7.05	2.63	1	1
FALSE	Master Protein	T2T_NIP_fa_line1339631_Chr3_34859507_to_34859941_Frame_2_144aa	T2T_NIP_fa_line1339631_Chr3_34859507_to_34859941_Frame_2_144aa	13	1	1	1	144	16.6	11.44	2.62	1	1
FALSE	Master Protein	T2T_NIP_fa_line1_Chr1_41101358_to_41101468_Frame_2_36aa	T2T_NIP_fa_line1_Chr1_41101358_to_41101468_Frame_2_36aa	42	1	1	1	36	4.2	5.55	2.62	1	1
FALSE	Master Protein	T2T_NIP_fa_line5957338_Chr12_24430809_to_24430411_Frame_-1_132aa	T2T_NIP_fa_line5957338_Chr12_24430809_to_24430411_Frame_-1_132aa	11	1	1	1	132	14.2	7.93	2.61	1	1
FALSE	Master Protein	T2T_NIP_fa_line3070957_Chr6_19456548_to_19456820_Frame_3_90aa	T2T_NIP_fa_line3070957_Chr6_19456548_to_19456820_Frame_3_90aa	18	1	1	1	90	10	12.06	2.61	1	1
FALSE	Master Protein	T2T_NIP_fa_line5957338_Chr12_22011990_to_22012634_Frame_3_214aa	T2T_NIP_fa_line5957338_Chr12_22011990_to_22012634_Frame_3_214aa	8	1	1	1	214	22.7	11.28	2.61	1	1
FALSE	Master Protein	T2T_NIP_fa_line1962965_Chr4_32208702_to_32209319_Frame_3_205aa	T2T_NIP_fa_line1962965_Chr4_32208702_to_32209319_Frame_3_205aa	8	1	1	1	205	22.2	7.8	2.6	1	1
FALSE	Master Protein	T2T_NIP_fa_line5039946_Chr10_23588200_to_23587967_Frame_-2_77aa	T2T_NIP_fa_line5039946_Chr10_23588200_to_23587967_Frame_-2_77aa	29	1	1	1	77	8.5	12.15	2.59	1	1
FALSE	Master Protein	T2T_NIP_fa_line2564276_Chr5_4366851_to_4366393_Frame_-1_152aa	T2T_NIP_fa_line2564276_Chr5_4366851_to_4366393_Frame_-1_152aa	12	1	1	1	152	17.9	9.95	2.58	1	1
FALSE	Master Protein	T2T_NIP_fa_line2564276_Chr5_9460272_to_9459787_Frame_-1_161aa	T2T_NIP_fa_line2564276_Chr5_9460272_to_9459787_Frame_-1_161aa	8	1	1	1	161	17.6	12.66	2.58	1	1
FALSE	Master Protein	T2T_NIP_fa_line1339631_Chr3_15585163_to_15584369_Frame_-1_264aa	T2T_NIP_fa_line1339631_Chr3_15585163_to_15584369_Frame_-1_264aa	10	1	1	1	264	28.2	11.77	2.57	1	1
FALSE	Master Protein	T2T_NIP_fa_line1339631_Chr3_4035261_to_4035644_Frame_3_127aa	T2T_NIP_fa_line1339631_Chr3_4035261_to_4035644_Frame_3_127aa	9	1	1	1	127	13.8	12.22	2.57	1	1
FALSE	Master Protein	T2T_NIP_fa_line1_Chr1_37727625_to_37727536_Frame_-2_29aa	T2T_NIP_fa_line1_Chr1_37727625_to_37727536_Frame_-2_29aa	83	1	1	1	29	3.4	6.49	2.57	1	1
FALSE	Master Protein	T2T_NIP_fa_line1962965_Chr4_1749847_to_1749641_Frame_-1_68aa	T2T_NIP_fa_line1962965_Chr4_1749847_to_1749641_Frame_-1_68aa	24	1	1	1	68	7.5	9.64	2.56	1	1
FALSE	Master Protein	T2T_NIP_fa_line5957338_Chr12_22149498_to_22149319_Frame_-1_59aa	T2T_NIP_fa_line5957338_Chr12_22149498_to_22149319_Frame_-1_59aa	31	1	1	1	59	6.7	10.13	2.55	1	1
FALSE	Master Protein	T2T_NIP_fa_line732164_Chr2_24657130_to_24657357_Frame_1_75aa	T2T_NIP_fa_line732164_Chr2_24657130_to_24657357_Frame_1_75aa	25	1	1	1	75	8.3	7.18	2.55	1	1
FALSE	Master Protein	T2T_NIP_fa_line1_Chr1_42428663_to_42428869_Frame_2_68aa	T2T_NIP_fa_line1_Chr1_42428663_to_42428869_Frame_2_68aa	18	1	1	1	68	7.7	10.59	2.54	1	1
FALSE	Master Protein	T2T_NIP_fa_line3606330_Chr7_28703197_to_28702601_Frame_-3_198aa	T2T_NIP_fa_line3606330_Chr7_28703197_to_28702601_Frame_-3_198aa	9	1	1	1	198	20.9	11.85	2.54	1	1
FALSE	Master Protein	T2T_NIP_fa_line1339631_Chr3_36019363_to_36019821_Frame_1_152aa	T2T_NIP_fa_line1339631_Chr3_36019363_to_36019821_Frame_1_152aa	13	1	1	1	152	16.8	11.36	2.54	1	1
FALSE	Master Protein	T2T_NIP_fa_line5957338_Chr12_14234274_to_14234408_Frame_3_44aa	T2T_NIP_fa_line5957338_Chr12_14234274_to_14234408_Frame_3_44aa	30	1	1	1	44	4.6	4.7	2.53	1	1
FALSE	Master Protein	T2T_NIP_fa_line1_Chr1_40665396_to_40664599_Frame_-2_265aa	T2T_NIP_fa_line1_Chr1_40665396_to_40664599_Frame_-2_265aa	7	1	1	1	265	29	11.93	2.53	1	1
FALSE	Master Protein	T2T_NIP_fa_line732164_Chr2_5040327_to_5038768_Frame_-2_519aa	T2T_NIP_fa_line732164_Chr2_5040327_to_5038768_Frame_-2_519aa	3	1	1	1	519	56.8	8.88	2.53	1	1
FALSE	Master Protein	T2T_NIP_fa_line1_Chr1_33775495_to_33775031_Frame_-1_154aa	T2T_NIP_fa_line1_Chr1_33775495_to_33775031_Frame_-1_154aa	12	1	1	1	154	16.2	9.26	2.52	1	1
FALSE	Master Protein	T2T_NIP_fa_line2564276_Chr5_3197679_to_3197335_Frame_-1_114aa	T2T_NIP_fa_line2564276_Chr5_3197679_to_3197335_Frame_-1_114aa	20	1	1	1	114	11.6	12	2.52	1	1
FALSE	Master Protein	T2T_NIP_fa_line5957338_Chr12_4015904_to_4013904_Frame_-2_666aa	T2T_NIP_fa_line5957338_Chr12_4015904_to_4013904_Frame_-2_666aa	3	1	1	1	666	71.1	8.6	2.51	1	1
FALSE	Master Protein	T2T_NIP_fa_line3070957_Chr6_16956150_to_16955905_Frame_-2_81aa	T2T_NIP_fa_line3070957_Chr6_16956150_to_16955905_Frame_-2_81aa	15	1	1	1	81	9	9.13	2.51	1	1
FALSE	Master Protein	T2T_NIP_fa_line4582031_Chr9_21721156_to_21721491_Frame_1_111aa	T2T_NIP_fa_line4582031_Chr9_21721156_to_21721491_Frame_1_111aa	11	1	1	1	111	12.8	5.71	2.51	1	1
FALSE	Master Protein	T2T_NIP_fa_line732164_Chr2_6857441_to_6857301_Frame_-3_46aa	T2T_NIP_fa_line732164_Chr2_6857441_to_6857301_Frame_-3_46aa	28	1	1	1	46	5.1	10.45	2.5	1	1
FALSE	Master Protein	T2T_NIP_fa_line1339631_Chr3_13907394_to_13907173_Frame_-2_73aa	T2T_NIP_fa_line1339631_Chr3_13907394_to_13907173_Frame_-2_73aa	25	1	1	1	73	8.2	5.17	2.49	1	1
FALSE	Master Protein	T2T_NIP_fa_line3606330_Chr7_14383089_to_14382724_Frame_-1_121aa	T2T_NIP_fa_line3606330_Chr7_14383089_to_14382724_Frame_-1_121aa	20	1	1	1	121	11.2	6.67	2.48	1	1
FALSE	Master Protein	T2T_NIP_fa_line1962965_Chr4_324520_to_325098_Frame_1_192aa	T2T_NIP_fa_line1962965_Chr4_324520_to_325098_Frame_1_192aa	9	1	1	1	192	21.2	12.37	2.48	1	1
FALSE	Master Protein	T2T_NIP_fa_line5039946_Chr10_21728379_to_21730973_Frame_3_864aa	T2T_NIP_fa_line5039946_Chr10_21728379_to_21730973_Frame_3_864aa	2	1	1	1	864	91.1	9.06	2.48	1	1
FALSE	Master Protein	T2T_NIP_fa_line5438812_Chr11_23809057_to_23809254_Frame_1_65aa	T2T_NIP_fa_line5438812_Chr11_23809057_to_23809254_Frame_1_65aa	32	1	1	1	65	7.5	11.85	2.47	1	1
FALSE	Master Protein	T2T_NIP_fa_line1_Chr1_23488678_to_23489310_Frame_1_210aa	T2T_NIP_fa_line1_Chr1_23488678_to_23489310_Frame_1_210aa	11	1	1	1	210	22.4	6.74	2.47	1	1
FALSE	Master Protein	T2T_NIP_fa_line3606330_Chr7_23645930_to_23646157_Frame_2_75aa	T2T_NIP_fa_line3606330_Chr7_23645930_to_23646157_Frame_2_75aa	16	1	1	1	75	8.3	11.43	2.47	1	1
FALSE	Master Protein	T2T_NIP_fa_line1_Chr1_30148126_to_30150264_Frame_1_712aa	T2T_NIP_fa_line1_Chr1_30148126_to_30150264_Frame_1_712aa	3	1	1	1	712	76.8	9.74	2.47	1	1
FALSE	Master Protein	T2T_NIP_fa_line5957338_Chr12_7326646_to_7326257_Frame_-3_129aa	T2T_NIP_fa_line5957338_Chr12_7326646_to_7326257_Frame_-3_129aa	17	1	1	1	129	13.6	10.01	2.46	1	1
FALSE	Master Protein	T2T_NIP_fa_line1_Chr1_34389242_to_34389670_Frame_2_142aa	T2T_NIP_fa_line1_Chr1_34389242_to_34389670_Frame_2_142aa	14	1	1	1	142	15	10.23	2.46	1	1
FALSE	Master Protein	T2T_NIP_fa_line732164_Chr2_17034658_to_17034209_Frame_-1_149aa	T2T_NIP_fa_line732164_Chr2_17034658_to_17034209_Frame_-1_149aa	12	1	1	1	149	16.2	9.99	2.46	1	1
FALSE	Master Protein	T2T_NIP_fa_line3070957_Chr6_6165443_to_6165583_Frame_2_46aa	T2T_NIP_fa_line3070957_Chr6_6165443_to_6165583_Frame_2_46aa	24	1	1	1	46	5.4	9.42	2.46	1	1
FALSE	Master Protein	T2T_NIP_fa_line2564276_Chr5_21616682_to_21617077_Frame_2_131aa	T2T_NIP_fa_line2564276_Chr5_21616682_to_21617077_Frame_2_131aa	11	1	1	1	131	14	12.57	2.45	1	1
FALSE	Master Protein	T2T_NIP_fa_line3070957_Chr6_3748968_to_3749825_Frame_3_285aa	T2T_NIP_fa_line3070957_Chr6_3748968_to_3749825_Frame_3_285aa	5	1	1	1	285	28.9	10.65	2.45	1	1
FALSE	Master Protein	T2T_NIP_fa_line3606330_Chr7_9237545_to_9237183_Frame_-2_120aa	T2T_NIP_fa_line3606330_Chr7_9237545_to_9237183_Frame_-2_120aa	20	1	1	1	120	13.3	9.44	2.45	1	1
FALSE	Master Protein	T2T_NIP_fa_line3606330_Chr7_27273665_to_27273769_Frame_2_34aa	T2T_NIP_fa_line3606330_Chr7_27273665_to_27273769_Frame_2_34aa	85	1	1	1	34	4	9.61	2.44	1	1
FALSE	Master Protein	T2T_NIP_fa_line1_Chr1_37273546_to_37273013_Frame_-1_177aa	T2T_NIP_fa_line1_Chr1_37273546_to_37273013_Frame_-1_177aa	12	1	1	1	177	18.4	9.48	2.44	1	1
FALSE	Master Protein	T2T_NIP_fa_line5438812_Chr11_8234159_to_8234260_Frame_2_33aa	T2T_NIP_fa_line5438812_Chr11_8234159_to_8234260_Frame_2_33aa	39	1	1	1	33	3.7	11.84	2.43	1	1
FALSE	Master Protein	T2T_NIP_fa_line3070957_Chr6_16673291_to_16673632_Frame_2_113aa	T2T_NIP_fa_line3070957_Chr6_16673291_to_16673632_Frame_2_113aa	15	1	1	1	113	12	12.18	2.43	1	1
FALSE	Master Protein	T2T_NIP_fa_line1339631_Chr3_36351855_to_36351691_Frame_-2_54aa	T2T_NIP_fa_line1339631_Chr3_36351855_to_36351691_Frame_-2_54aa	31	1	1	1	54	6.2	9.45	2.43	1	1
FALSE	Master Protein	T2T_NIP_fa_line1962965_Chr4_31338847_to_31338990_Frame_1_47aa	T2T_NIP_fa_line1962965_Chr4_31338847_to_31338990_Frame_1_47aa	64	1	1	1	47	5.2	9.11	2.43	1	1
FALSE	Master Protein	T2T_NIP_fa_line4582031_Chr9_14142877_to_14143329_Frame_1_150aa	T2T_NIP_fa_line4582031_Chr9_14142877_to_14143329_Frame_1_150aa	7	1	1	1	150	15.7	11.93	2.42	1	1
FALSE	Master Protein	T2T_NIP_fa_line732164_Chr2_18310180_to_18310248_Frame_1_22aa	T2T_NIP_fa_line732164_Chr2_18310180_to_18310248_Frame_1_22aa	55	1	1	1	22	2.2	9.16	2.41	1	1
FALSE	Master Protein	T2T_NIP_fa_line1_Chr1_39517054_to_39516908_Frame_-1_48aa	T2T_NIP_fa_line1_Chr1_39517054_to_39516908_Frame_-1_48aa	25	1	1	1	48	5.1	6.48	2.41	1	1
FALSE	Master Protein	T2T_NIP_fa_line3070957_Chr6_27578921_to_27579853_Frame_2_310aa	T2T_NIP_fa_line3070957_Chr6_27578921_to_27579853_Frame_2_310aa	10	1	1	1	310	27.4	8.59	2.41	1	1
FALSE	Master Protein	T2T_NIP_fa_line732164_Chr2_11004419_to_11004550_Frame_2_43aa	T2T_NIP_fa_line732164_Chr2_11004419_to_11004550_Frame_2_43aa	40	1	1	1	43	4.8	9.83	2.4	1	1
FALSE	Master Protein	T2T_NIP_fa_line5957338_Chr12_1471609_to_1471196_Frame_-3_137aa	T2T_NIP_fa_line5957338_Chr12_1471609_to_1471196_Frame_-3_137aa	12	1	1	1	137	15.8	12.44	2.4	1	1
FALSE	Master Protein	T2T_NIP_fa_line3606330_Chr7_19671475_to_19671915_Frame_1_146aa	T2T_NIP_fa_line3606330_Chr7_19671475_to_19671915_Frame_1_146aa	12	1	1	1	146	15.5	12	2.38	1	1
FALSE	Master Protein	T2T_NIP_fa_line3070957_Chr6_29137462_to_29137106_Frame_-1_118aa	T2T_NIP_fa_line3070957_Chr6_29137462_to_29137106_Frame_-1_118aa	14	1	1	1	118	12.3	4.74	2.38	1	1
FALSE	Master Protein	T2T_NIP_fa_line4105272_Chr8_22968921_to_22968823_Frame_-1_32aa	T2T_NIP_fa_line4105272_Chr8_22968921_to_22968823_Frame_-1_32aa	59	1	1	1	32	3.4	8.25	2.37	1	1
FALSE	Master Protein	T2T_NIP_fa_line1339631_Chr3_30735180_to_30735455_Frame_3_91aa	T2T_NIP_fa_line1339631_Chr3_30735180_to_30735455_Frame_3_91aa	15	1	1	1	91	10.1	9.55	2.36	1	1
FALSE	Master Protein	T2T_NIP_fa_line3606330_Chr7_21803720_to_21803827_Frame_2_35aa	T2T_NIP_fa_line3606330_Chr7_21803720_to_21803827_Frame_2_35aa	37	1	1	1	35	3.8	7.24	2.36	1	1
FALSE	Master Protein	T2T_NIP_fa_line5957338_Chr12_9084883_to_9084047_Frame_-3_278aa	T2T_NIP_fa_line5957338_Chr12_9084883_to_9084047_Frame_-3_278aa	8	1	1	1	278	29.2	12.15	2.36	1	1
FALSE	Master Protein	T2T_NIP_fa_line2564276_Chr5_21174489_to_21173239_Frame_-1_416aa	T2T_NIP_fa_line2564276_Chr5_21174489_to_21173239_Frame_-1_416aa	3	1	1	1	416	45	4.42	2.36	1	1
FALSE	Master Protein	T2T_NIP_fa_line1339631_Chr3_10330573_to_10330460_Frame_-1_37aa	T2T_NIP_fa_line1339631_Chr3_10330573_to_10330460_Frame_-1_37aa	30	1	1	1	37	3.9	8.73	2.36	1	1
FALSE	Master Protein	T2T_NIP_fa_line1962965_Chr4_28427791_to_28426526_Frame_-1_421aa	T2T_NIP_fa_line1962965_Chr4_28427791_to_28426526_Frame_-1_421aa	4	1	1	1	421	43.2	12.23	2.36	1	1
FALSE	Master Protein	T2T_NIP_fa_line1_Chr1_8016411_to_8016764_Frame_3_117aa	T2T_NIP_fa_line1_Chr1_8016411_to_8016764_Frame_3_117aa	13	1	1	1	117	12.2	5.2	2.36	1	1
FALSE	Master Protein	T2T_NIP_fa_line5438812_Chr11_16512046_to_16511843_Frame_-2_67aa	T2T_NIP_fa_line5438812_Chr11_16512046_to_16511843_Frame_-2_67aa	16	1	1	1	67	7.7	11.17	2.35	1	1
FALSE	Master Protein	T2T_NIP_fa_line3070957_Chr6_14802077_to_14802178_Frame_2_33aa	T2T_NIP_fa_line3070957_Chr6_14802077_to_14802178_Frame_2_33aa	36	1	1	1	33	3.8	9.58	2.35	1	1
FALSE	Master Protein	T2T_NIP_fa_line4105272_Chr8_14667999_to_14667934_Frame_-1_21aa	T2T_NIP_fa_line4105272_Chr8_14667999_to_14667934_Frame_-1_21aa	90	1	1	1	21	2.3	5.63	2.34	1	1
FALSE	Master Protein	T2T_NIP_fa_line4582031_Chr9_26652508_to_26652753_Frame_1_81aa	T2T_NIP_fa_line4582031_Chr9_26652508_to_26652753_Frame_1_81aa	15	1	1	1	81	9	13.06	2.34	1	1
FALSE	Master Protein	T2T_NIP_fa_line1_Chr1_7860258_to_7861262_Frame_3_334aa	T2T_NIP_fa_line1_Chr1_7860258_to_7861262_Frame_3_334aa	7	1	1	1	334	33	6.2	2.34	1	1
FALSE	Master Protein	T2T_NIP_fa_line1_Chr1_15085280_to_15085065_Frame_-3_71aa	T2T_NIP_fa_line1_Chr1_15085280_to_15085065_Frame_-3_71aa	17	1	1	1	71	8.4	9.33	2.34	1	1
FALSE	Master Protein	T2T_NIP_fa_line3606330_Chr7_5251003_to_5251221_Frame_1_72aa	T2T_NIP_fa_line3606330_Chr7_5251003_to_5251221_Frame_1_72aa	33	1	1	1	72	7.8	12.6	2.33	1	1
FALSE	Master Protein	T2T_NIP_fa_line4582031_Chr9_25784361_to_25784086_Frame_-2_91aa	T2T_NIP_fa_line4582031_Chr9_25784361_to_25784086_Frame_-2_91aa	15	1	1	1	91	10.2	9.72	2.33	1	1
FALSE	Master Protein	T2T_NIP_fa_line3606330_Chr7_26947162_to_26947413_Frame_1_83aa	T2T_NIP_fa_line3606330_Chr7_26947162_to_26947413_Frame_1_83aa	19	1	1	1	83	8.6	4.08	2.33	1	1
FALSE	Master Protein	T2T_NIP_fa_line2564276_Chr5_5297004_to_5296765_Frame_-1_79aa	T2T_NIP_fa_line2564276_Chr5_5297004_to_5296765_Frame_-1_79aa	30	1	1	1	79	8.7	8.69	2.32	1	1
FALSE	Master Protein	T2T_NIP_fa_line3070957_Chr6_2281661_to_2281446_Frame_-3_71aa	T2T_NIP_fa_line3070957_Chr6_2281661_to_2281446_Frame_-3_71aa	21	1	1	1	71	6.8	11.55	2.32	1	1
FALSE	Master Protein	T2T_NIP_fa_line5957338_Chr12_22315859_to_22316035_Frame_2_58aa	T2T_NIP_fa_line5957338_Chr12_22315859_to_22316035_Frame_2_58aa	28	1	1	1	58	6.1	11.25	2.31	1	1
FALSE	Master Protein	T2T_NIP_fa_line732164_Chr2_22194992_to_22194741_Frame_-3_83aa	T2T_NIP_fa_line732164_Chr2_22194992_to_22194741_Frame_-3_83aa	14	1	1	1	83	10	6.84	2.31	1	1
FALSE	Master Protein	T2T_NIP_fa_line1339631_Chr3_32004177_to_32003035_Frame_-2_380aa	T2T_NIP_fa_line1339631_Chr3_32004177_to_32003035_Frame_-2_380aa	5	1	1	1	380	40.8	11	2.31	1	1
FALSE	Master Protein	T2T_NIP_fa_line3606330_Chr7_386420_to_385236_Frame_-2_394aa	T2T_NIP_fa_line3606330_Chr7_386420_to_385236_Frame_-2_394aa	6	1	1	1	394	41.4	11.59	2.31	1	1
FALSE	Master Protein	T2T_NIP_fa_line4582031_Chr9_10167079_to_10167231_Frame_1_50aa	T2T_NIP_fa_line4582031_Chr9_10167079_to_10167231_Frame_1_50aa	24	1	1	1	50	5.8	9.76	2.3	1	1
FALSE	Master Protein	T2T_NIP_fa_line4105272_Chr8_24728253_to_24728020_Frame_-1_77aa	T2T_NIP_fa_line4105272_Chr8_24728253_to_24728020_Frame_-1_77aa	14	1	1	1	77	8.1	4.61	2.3	1	1
FALSE	Master Protein	T2T_NIP_fa_line2564276_Chr5_21797328_to_21797456_Frame_3_42aa	T2T_NIP_fa_line2564276_Chr5_21797328_to_21797456_Frame_3_42aa	40	1	1	1	42	4.6	8.02	2.3	1	1
FALSE	Master Protein	T2T_NIP_fa_line5039946_Chr10_20395119_to_20395355_Frame_3_78aa	T2T_NIP_fa_line5039946_Chr10_20395119_to_20395355_Frame_3_78aa	29	1	1	1	78	7.9	7.36	2.29	1	1
FALSE	Master Protein	T2T_NIP_fa_line2564276_Chr5_25962048_to_25961950_Frame_-1_32aa	T2T_NIP_fa_line2564276_Chr5_25962048_to_25961950_Frame_-1_32aa	59	1	1	1	32	3.4	6.16	2.29	1	1
FALSE	Master Protein	T2T_NIP_fa_line1_Chr1_8729069_to_8728506_Frame_-3_187aa	T2T_NIP_fa_line1_Chr1_8729069_to_8728506_Frame_-3_187aa	11	1	1	1	187	20.1	11.97	2.29	1	1
FALSE	Master Protein	T2T_NIP_fa_line5039946_Chr10_15304431_to_15304625_Frame_3_64aa	T2T_NIP_fa_line5039946_Chr10_15304431_to_15304625_Frame_3_64aa	20	1	1	1	64	7.2	5.01	2.29	1	1
FALSE	Master Protein	T2T_NIP_fa_line1962965_Chr4_24006296_to_24005970_Frame_-3_108aa	T2T_NIP_fa_line1962965_Chr4_24006296_to_24005970_Frame_-3_108aa	10	1	1	1	108	11.9	12.6	2.28	1	1
FALSE	Master Protein	T2T_NIP_fa_line732164_Chr2_5957138_to_5956797_Frame_-3_113aa	T2T_NIP_fa_line732164_Chr2_5957138_to_5956797_Frame_-3_113aa	14	1	1	1	113	11	4.96	2.27	1	1
FALSE	Master Protein	T2T_NIP_fa_line1_Chr1_14844969_to_14844694_Frame_-2_91aa	T2T_NIP_fa_line1_Chr1_14844969_to_14844694_Frame_-2_91aa	21	1	1	1	91	9.1	9.14	2.27	1	1
FALSE	Master Protein	T2T_NIP_fa_line1962965_Chr4_27481642_to_27482244_Frame_1_200aa	T2T_NIP_fa_line1962965_Chr4_27481642_to_27482244_Frame_1_200aa	8	1	1	1	200	23.2	8.73	2.27	1	1
FALSE	Master Protein	T2T_NIP_fa_line2564276_Chr5_6584632_to_6585000_Frame_1_122aa	T2T_NIP_fa_line2564276_Chr5_6584632_to_6585000_Frame_1_122aa	11	1	1	1	122	12	10.51	2.27	1	1
FALSE	Master Protein	T2T_NIP_fa_line1339631_Chr3_23089727_to_23089587_Frame_-3_46aa	T2T_NIP_fa_line1339631_Chr3_23089727_to_23089587_Frame_-3_46aa	22	1	1	1	46	4.9	8.05	2.26	1	1
FALSE	Master Protein	T2T_NIP_fa_line3606330_Chr7_3305116_to_3305003_Frame_-3_37aa	T2T_NIP_fa_line3606330_Chr7_3305116_to_3305003_Frame_-3_37aa	46	1	1	1	37	4	8.21	2.24	1	1
FALSE	Master Protein	T2T_NIP_fa_line4105272_Chr8_21403277_to_21403525_Frame_2_82aa	T2T_NIP_fa_line4105272_Chr8_21403277_to_21403525_Frame_2_82aa	15	1	1	1	82	9.1	7.53	2.23	1	1
FALSE	Master Protein	T2T_NIP_fa_line1_Chr1_30629774_to_30629715_Frame_-3_19aa	T2T_NIP_fa_line1_Chr1_30629774_to_30629715_Frame_-3_19aa	58	1	1	1	19	2	3.81	2.23	1	1
FALSE	Master Protein	T2T_NIP_fa_line1962965_Chr4_32108382_to_32108774_Frame_3_130aa	T2T_NIP_fa_line1962965_Chr4_32108382_to_32108774_Frame_3_130aa	10	1	1	1	130	14.1	11.82	2.22	1	1
FALSE	Master Protein	T2T_NIP_fa_line5039946_Chr10_16238281_to_16237808_Frame_-2_157aa	T2T_NIP_fa_line5039946_Chr10_16238281_to_16237808_Frame_-2_157aa	9	1	1	1	157	17.4	8.87	2.22	1	1
FALSE	Master Protein	T2T_NIP_fa_line3070957_Chr6_14072325_to_14072381_Frame_3_18aa	T2T_NIP_fa_line3070957_Chr6_14072325_to_14072381_Frame_3_18aa	44	1	1	1	18	2.3	10.27	2.22	1	1
FALSE	Master Protein	T2T_NIP_fa_line2564276_Chr5_1561479_to_1561934_Frame_3_151aa	T2T_NIP_fa_line2564276_Chr5_1561479_to_1561934_Frame_3_151aa	9	1	1	1	151	15.5	12.51	2.22	1	1
FALSE	Master Protein	T2T_NIP_fa_line3606330_Chr7_22546369_to_22545980_Frame_-3_129aa	T2T_NIP_fa_line3606330_Chr7_22546369_to_22545980_Frame_-3_129aa	11	1	1	1	129	14.2	4.88	2.21	1	1
FALSE	Master Protein	T2T_NIP_fa_line732164_Chr2_6496752_to_6497291_Frame_3_179aa	T2T_NIP_fa_line732164_Chr2_6496752_to_6497291_Frame_3_179aa	7	1	1	1	179	19.7	11.9	2.21	1	1
FALSE	Master Protein	T2T_NIP_fa_line1962965_Chr4_28814566_to_28814474_Frame_-1_30aa	T2T_NIP_fa_line1962965_Chr4_28814566_to_28814474_Frame_-1_30aa	73	1	1	1	30	3.3	6.51	2.2	1	1
FALSE	Master Protein	T2T_NIP_fa_line5039946_Chr10_7759710_to_7759916_Frame_3_68aa	T2T_NIP_fa_line5039946_Chr10_7759710_to_7759916_Frame_3_68aa	22	1	1	1	68	7.5	11.39	2.19	1	1
FALSE	Master Protein	T2T_NIP_fa_line1962965_Chr4_18966576_to_18966674_Frame_3_32aa	T2T_NIP_fa_line1962965_Chr4_18966576_to_18966674_Frame_3_32aa	41	1	1	1	32	3.7	8.19	2.19	1	1
FALSE	Master Protein	T2T_NIP_fa_line1339631_Chr3_775278_to_774625_Frame_-2_217aa	T2T_NIP_fa_line1339631_Chr3_775278_to_774625_Frame_-2_217aa	4	1	1	1	217	23.1	4.94	2.19	1	1
FALSE	Master Protein	T2T_NIP_fa_line1_Chr1_27577526_to_27576678_Frame_-3_282aa	T2T_NIP_fa_line1_Chr1_27577526_to_27576678_Frame_-3_282aa	6	1	1	1	282	29.3	11.88	2.18	1	1
FALSE	Master Protein	T2T_NIP_fa_line732164_Chr2_14794559_to_14794155_Frame_-3_134aa	T2T_NIP_fa_line732164_Chr2_14794559_to_14794155_Frame_-3_134aa	16	1	1	1	134	14.1	11.66	2.18	1	1
FALSE	Master Protein	T2T_NIP_fa_line732164_Chr2_21678681_to_21678502_Frame_-2_59aa	T2T_NIP_fa_line732164_Chr2_21678681_to_21678502_Frame_-2_59aa	25	1	1	1	59	6.6	5.01	2.18	1	1
FALSE	Master Protein	T2T_NIP_fa_line1_Chr1_41838688_to_41839218_Frame_1_176aa	T2T_NIP_fa_line1_Chr1_41838688_to_41839218_Frame_1_176aa	6	1	1	1	176	19.8	9.07	2.18	1	1
FALSE	Master Protein	T2T_NIP_fa_line1_Chr1_33670772_to_33671335_Frame_2_187aa	T2T_NIP_fa_line1_Chr1_33670772_to_33671335_Frame_2_187aa	12	1	1	1	187	19.7	8.53	2.18	1	1
FALSE	Master Protein	T2T_NIP_fa_line5039946_Chr10_7272755_to_7273324_Frame_2_189aa	T2T_NIP_fa_line5039946_Chr10_7272755_to_7273324_Frame_2_189aa	7	1	1	1	189	20.5	5.69	2.18	1	1
FALSE	Master Protein	T2T_NIP_fa_line1339631_Chr3_25772779_to_25771796_Frame_-1_327aa	T2T_NIP_fa_line1339631_Chr3_25772779_to_25771796_Frame_-1_327aa	5	1	1	1	327	36.5	8.27	2.17	1	1
FALSE	Master Protein	T2T_NIP_fa_line5957338_Chr12_27843468_to_27842791_Frame_-1_225aa	T2T_NIP_fa_line5957338_Chr12_27843468_to_27842791_Frame_-1_225aa	6	1	1	1	225	23.3	12.38	2.17	1	1
FALSE	Master Protein	T2T_NIP_fa_line1_Chr1_3753174_to_3752725_Frame_-2_149aa	T2T_NIP_fa_line1_Chr1_3753174_to_3752725_Frame_-2_149aa	9	1	1	1	149	16.1	9.72	2.17	1	1
FALSE	Master Protein	T2T_NIP_fa_line1962965_Chr4_29832378_to_29832551_Frame_3_57aa	T2T_NIP_fa_line1962965_Chr4_29832378_to_29832551_Frame_3_57aa	30	1	1	1	57	6	9.73	2.17	1	1
FALSE	Master Protein	T2T_NIP_fa_line3070957_Chr6_26209363_to_26209253_Frame_-1_36aa	T2T_NIP_fa_line3070957_Chr6_26209363_to_26209253_Frame_-1_36aa	28	1	1	1	36	3.4	11.52	2.16	1	1
FALSE	Master Protein	T2T_NIP_fa_line1339631_Chr3_15555100_to_15554960_Frame_-1_46aa	T2T_NIP_fa_line1339631_Chr3_15555100_to_15554960_Frame_-1_46aa	28	1	1	1	46	5	9.28	2.16	1	1
FALSE	Master Protein	T2T_NIP_fa_line4105272_Chr8_22387478_to_22387618_Frame_2_46aa	T2T_NIP_fa_line4105272_Chr8_22387478_to_22387618_Frame_2_46aa	28	1	1	1	46	5.1	5.02	2.16	1	1
FALSE	Master Protein	T2T_NIP_fa_line1339631_Chr3_31907106_to_31907723_Frame_3_205aa	T2T_NIP_fa_line1339631_Chr3_31907106_to_31907723_Frame_3_205aa	6	1	1	1	205	21.3	6.3	2.16	1	1
FALSE	Master Protein	T2T_NIP_fa_line5438812_Chr11_3327308_to_3327060_Frame_-1_82aa	T2T_NIP_fa_line5438812_Chr11_3327308_to_3327060_Frame_-1_82aa	11	1	1	1	82	9.1	6.24	2.16	1	1
FALSE	Master Protein	T2T_NIP_fa_line1339631_Chr3_34276793_to_34277299_Frame_2_168aa	T2T_NIP_fa_line1339631_Chr3_34276793_to_34277299_Frame_2_168aa	11	1	1	1	168	17.4	9.04	2.15	1	1
FALSE	Master Protein	T2T_NIP_fa_line5957338_Chr12_4532620_to_4533087_Frame_1_155aa	T2T_NIP_fa_line5957338_Chr12_4532620_to_4533087_Frame_1_155aa	8	1	1	1	155	16.8	6.54	2.15	1	1
FALSE	Master Protein	T2T_NIP_fa_line1339631_Chr3_25687842_to_25687546_Frame_-2_98aa	T2T_NIP_fa_line1339631_Chr3_25687842_to_25687546_Frame_-2_98aa	18	1	1	1	98	10.3	12.07	2.14	1	1
FALSE	Master Protein	T2T_NIP_fa_line1962965_Chr4_15768342_to_15767572_Frame_-2_256aa	T2T_NIP_fa_line1962965_Chr4_15768342_to_15767572_Frame_-2_256aa	8	1	1	1	256	27	10.7	2.14	1	1
FALSE	Master Protein	T2T_NIP_fa_line5957338_Chr12_15582026_to_15582391_Frame_2_121aa	T2T_NIP_fa_line5957338_Chr12_15582026_to_15582391_Frame_2_121aa	13	1	1	1	121	14.3	9.39	2.14	1	1
FALSE	Master Protein	T2T_NIP_fa_line2564276_Chr5_3733025_to_3733765_Frame_2_246aa	T2T_NIP_fa_line2564276_Chr5_3733025_to_3733765_Frame_2_246aa	8	1	1	1	246	25.7	10.73	2.14	1	1
FALSE	Master Protein	T2T_NIP_fa_line5039946_Chr10_19691510_to_19691433_Frame_-1_25aa	T2T_NIP_fa_line5039946_Chr10_19691510_to_19691433_Frame_-1_25aa	52	1	1	1	25	2.4	12.31	2.13	1	1
FALSE	Master Protein	T2T_NIP_fa_line732164_Chr2_9916759_to_9916289_Frame_-1_156aa	T2T_NIP_fa_line732164_Chr2_9916759_to_9916289_Frame_-1_156aa	7	1	1	1	156	17.4	11.39	2.13	1	1
FALSE	Master Protein	T2T_NIP_fa_line1339631_Chr3_14864190_to_14865863_Frame_3_557aa	T2T_NIP_fa_line1339631_Chr3_14864190_to_14865863_Frame_3_557aa	3	1	1	1	557	61.8	9.33	2.13	1	1
FALSE	Master Protein	T2T_NIP_fa_line2564276_Chr5_1079493_to_1079410_Frame_-1_27aa	T2T_NIP_fa_line2564276_Chr5_1079493_to_1079410_Frame_-1_27aa	41	1	1	1	27	3	9	2.12	1	1
FALSE	Master Protein	T2T_NIP_fa_line4105272_Chr8_15271577_to_15271918_Frame_2_113aa	T2T_NIP_fa_line4105272_Chr8_15271577_to_15271918_Frame_2_113aa	16	1	1	1	113	11.7	11.53	2.11	1	1
FALSE	Master Protein	T2T_NIP_fa_line5039946_Chr10_17048409_to_17048633_Frame_3_74aa	T2T_NIP_fa_line5039946_Chr10_17048409_to_17048633_Frame_3_74aa	16	1	1	1	74	7.6	11.91	2.11	1	1
FALSE	Master Protein	T2T_NIP_fa_line3070957_Chr6_9647762_to_9647842_Frame_2_26aa	T2T_NIP_fa_line3070957_Chr6_9647762_to_9647842_Frame_2_26aa	31	1	1	1	26	2.9	5.71	2.1	1	1
FALSE	Master Protein	T2T_NIP_fa_line3070957_Chr6_10910645_to_10910962_Frame_2_105aa	T2T_NIP_fa_line3070957_Chr6_10910645_to_10910962_Frame_2_105aa	12	1	1	1	105	11.6	11.71	2.1	1	1
FALSE	Master Protein	T2T_NIP_fa_line5957338_Chr12_24110345_to_24109758_Frame_-2_195aa	T2T_NIP_fa_line5957338_Chr12_24110345_to_24109758_Frame_-2_195aa	10	1	1	1	195	20.9	11.31	2.1	1	1
FALSE	Master Protein	T2T_NIP_fa_line1_Chr1_19408171_to_19408446_Frame_1_91aa	T2T_NIP_fa_line1_Chr1_19408171_to_19408446_Frame_1_91aa	20	1	1	1	91	9.8	5.22	2.1	1	1
FALSE	Master Protein	T2T_NIP_fa_line3606330_Chr7_25188600_to_25188052_Frame_-1_182aa	T2T_NIP_fa_line3606330_Chr7_25188600_to_25188052_Frame_-1_182aa	13	1	1	1	182	18.5	8.81	2.1	1	1
FALSE	Master Protein	T2T_NIP_fa_line3070957_Chr6_24079231_to_24079569_Frame_1_112aa	T2T_NIP_fa_line3070957_Chr6_24079231_to_24079569_Frame_1_112aa	12	1	1	1	112	11.8	6.9	2.1	1	1
FALSE	Master Protein	T2T_NIP_fa_line2564276_Chr5_25614316_to_25614041_Frame_-3_91aa	T2T_NIP_fa_line2564276_Chr5_25614316_to_25614041_Frame_-3_91aa	18	1	1	1	91	9.6	12.06	2.1	1	1
FALSE	Master Protein	T2T_NIP_fa_line1_Chr1_23400334_to_23400005_Frame_-1_109aa	T2T_NIP_fa_line1_Chr1_23400334_to_23400005_Frame_-1_109aa	13	1	1	1	109	11.1	11.55	2.1	1	1
FALSE	Master Protein	T2T_NIP_fa_line1339631_Chr3_34824937_to_34824875_Frame_-1_20aa	T2T_NIP_fa_line1339631_Chr3_34824937_to_34824875_Frame_-1_20aa	60	1	1	1	20	2.4	10.17	2.1	1	1
FALSE	Master Protein	T2T_NIP_fa_line1339631_Chr3_23272881_to_23272636_Frame_-2_81aa	T2T_NIP_fa_line1339631_Chr3_23272881_to_23272636_Frame_-2_81aa	16	1	1	1	81	9.2	4.55	2.1	1	1
FALSE	Master Protein	T2T_NIP_fa_line4582031_Chr9_14393275_to_14393102_Frame_-1_57aa	T2T_NIP_fa_line4582031_Chr9_14393275_to_14393102_Frame_-1_57aa	21	1	1	1	57	6.4	12.18	2.1	1	1
FALSE	Master Protein	T2T_NIP_fa_line1962965_Chr4_3688002_to_3688148_Frame_3_48aa	T2T_NIP_fa_line1962965_Chr4_3688002_to_3688148_Frame_3_48aa	25	1	1	1	48	5.1	6.3	2.09	1	1
FALSE	Master Protein	T2T_NIP_fa_line1339631_Chr3_12686627_to_12686743_Frame_2_38aa	T2T_NIP_fa_line1339631_Chr3_12686627_to_12686743_Frame_2_38aa	45	1	1	1	38	4.5	7.17	2.09	1	1
FALSE	Master Protein	T2T_NIP_fa_line4105272_Chr8_1726516_to_1726899_Frame_1_127aa	T2T_NIP_fa_line4105272_Chr8_1726516_to_1726899_Frame_1_127aa	8	1	1	1	127	12.9	10.78	2.09	1	1
FALSE	Master Protein	T2T_NIP_fa_line1_Chr1_9671470_to_9671426_Frame_-1_14aa	T2T_NIP_fa_line1_Chr1_9671470_to_9671426_Frame_-1_14aa	93	1	1	1	14	1.5	4.23	2.09	1	1
FALSE	Master Protein	T2T_NIP_fa_line5438812_Chr11_21929130_to_21929594_Frame_3_154aa	T2T_NIP_fa_line5438812_Chr11_21929130_to_21929594_Frame_3_154aa	15	1	1	1	154	15.1	11.02	2.09	1	1
FALSE	Master Protein	T2T_NIP_fa_line1962965_Chr4_19966225_to_19965704_Frame_-1_173aa	T2T_NIP_fa_line1962965_Chr4_19966225_to_19965704_Frame_-1_173aa	7	1	1	1	173	19.4	10.07	2.09	1	1
FALSE	Master Protein	T2T_NIP_fa_line732164_Chr2_30200949_to_30200173_Frame_-2_258aa	T2T_NIP_fa_line732164_Chr2_30200949_to_30200173_Frame_-2_258aa	5	1	1	1	258	27.6	10.24	2.09	1	1
FALSE	Master Protein	T2T_NIP_fa_line3070957_Chr6_25021459_to_25022010_Frame_1_183aa	T2T_NIP_fa_line3070957_Chr6_25021459_to_25022010_Frame_1_183aa	10	1	1	1	183	18.9	6.76	2.08	1	1
FALSE	Master Protein	T2T_NIP_fa_line4105272_Chr8_25000464_to_25000979_Frame_3_171aa	T2T_NIP_fa_line4105272_Chr8_25000464_to_25000979_Frame_3_171aa	12	1	1	1	171	16.9	3.5	2.08	1	1
FALSE	Master Protein	T2T_NIP_fa_line4582031_Chr9_10492811_to_10492924_Frame_2_37aa	T2T_NIP_fa_line4582031_Chr9_10492811_to_10492924_Frame_2_37aa	30	1	1	1	37	4.1	4.32	2.08	1	1
FALSE	Master Protein	T2T_NIP_fa_line5039946_Chr10_12969710_to_12969802_Frame_2_30aa	T2T_NIP_fa_line5039946_Chr10_12969710_to_12969802_Frame_2_30aa	40	1	1	1	30	3.6	9.11	2.08	1	1
FALSE	Master Protein	T2T_NIP_fa_line1339631_Chr3_30709322_to_30709525_Frame_2_67aa	T2T_NIP_fa_line1339631_Chr3_30709322_to_30709525_Frame_2_67aa	12	1	1	1	67	7.5	8.81	2.08	1	1
FALSE	Master Protein	T2T_NIP_fa_line4582031_Chr9_26372996_to_26373490_Frame_2_164aa	T2T_NIP_fa_line4582031_Chr9_26372996_to_26373490_Frame_2_164aa	9	1	1	1	164	17.6	11.81	2.08	1	1
FALSE	Master Protein	T2T_NIP_fa_line732164_Chr2_846290_to_845778_Frame_-3_170aa	T2T_NIP_fa_line732164_Chr2_846290_to_845778_Frame_-3_170aa	11	1	1	1	170	19.1	4.51	2.07	1	1
FALSE	Master Protein	T2T_NIP_fa_line5957338_Chr12_15435805_to_15436476_Frame_1_223aa	T2T_NIP_fa_line5957338_Chr12_15435805_to_15436476_Frame_1_223aa	8	1	1	1	223	22.9	11.97	2.07	1	1
FALSE	Master Protein	T2T_NIP_fa_line2564276_Chr5_2400721_to_2401188_Frame_1_155aa	T2T_NIP_fa_line2564276_Chr5_2400721_to_2401188_Frame_1_155aa	17	1	1	1	155	16.4	9.82	2.07	1	1
FALSE	Master Protein	T2T_NIP_fa_line732164_Chr2_2522025_to_2521957_Frame_-2_22aa	T2T_NIP_fa_line732164_Chr2_2522025_to_2521957_Frame_-2_22aa	55	1	1	1	22	2.4	4.74	2.07	1	1
FALSE	Master Protein	T2T_NIP_fa_line1339631_Chr3_5323937_to_5324140_Frame_2_67aa	T2T_NIP_fa_line1339631_Chr3_5323937_to_5324140_Frame_2_67aa	22	1	1	1	67	7.3	4.56	2.07	1	1
FALSE	Master Protein	T2T_NIP_fa_line5438812_Chr11_17840555_to_17841742_Frame_2_395aa	T2T_NIP_fa_line5438812_Chr11_17840555_to_17841742_Frame_2_395aa	4	1	1	1	395	43.2	6.15	2.07	1	1
FALSE	Master Protein	T2T_NIP_fa_line2564276_Chr5_4490362_to_4490490_Frame_1_42aa	T2T_NIP_fa_line2564276_Chr5_4490362_to_4490490_Frame_1_42aa	24	1	1	1	42	5.2	6.44	2.07	1	1
FALSE	Master Protein	T2T_NIP_fa_line2564276_Chr5_27964635_to_27964871_Frame_3_78aa	T2T_NIP_fa_line2564276_Chr5_27964635_to_27964871_Frame_3_78aa	21	1	1	1	78	8.5	12.51	2.07	1	1
FALSE	Master Protein	T2T_NIP_fa_line3606330_Chr7_6168573_to_6168172_Frame_-1_133aa	T2T_NIP_fa_line3606330_Chr7_6168573_to_6168172_Frame_-1_133aa	15	1	1	1	133	14	12.25	2.06	1	1
FALSE	Master Protein	T2T_NIP_fa_line5438812_Chr11_22990331_to_22990486_Frame_2_51aa	T2T_NIP_fa_line5438812_Chr11_22990331_to_22990486_Frame_2_51aa	27	1	1	1	51	5.7	9.38	2.06	1	1
FALSE	Master Protein	T2T_NIP_fa_line1_Chr1_13025679_to_13024540_Frame_-2_379aa	T2T_NIP_fa_line1_Chr1_13025679_to_13024540_Frame_-2_379aa	4	1	1	1	379	40.8	4.84	2.06	1	1
FALSE	Master Protein	T2T_NIP_fa_line2564276_Chr5_19786203_to_19786445_Frame_3_80aa	T2T_NIP_fa_line2564276_Chr5_19786203_to_19786445_Frame_3_80aa	11	1	1	1	80	8.7	5.71	2.06	1	1
FALSE	Master Protein	T2T_NIP_fa_line1339631_Chr3_25264965_to_25265831_Frame_3_288aa	T2T_NIP_fa_line1339631_Chr3_25264965_to_25265831_Frame_3_288aa	5	1	1	1	288	32.1	5.55	2.06	1	1
FALSE	Master Protein	T2T_NIP_fa_line1_Chr1_13366870_to_13367547_Frame_1_225aa	T2T_NIP_fa_line1_Chr1_13366870_to_13367547_Frame_1_225aa	4	1	1	1	225	23	10.96	2.06	1	1
FALSE	Master Protein	T2T_NIP_fa_line1339631_Chr3_23562168_to_23564552_Frame_3_794aa	T2T_NIP_fa_line1339631_Chr3_23562168_to_23564552_Frame_3_794aa	2	1	1	1	794	81	6.48	2.06	1	1
FALSE	Master Protein	T2T_NIP_fa_line4582031_Chr9_25651843_to_25650980_Frame_-1_287aa	T2T_NIP_fa_line4582031_Chr9_25651843_to_25650980_Frame_-1_287aa	6	1	1	1	287	28	7.91	2.06	1	1
FALSE	Master Protein	T2T_NIP_fa_line732164_Chr2_1979842_to_1979759_Frame_-1_27aa	T2T_NIP_fa_line732164_Chr2_1979842_to_1979759_Frame_-1_27aa	44	1	1	1	27	2.9	7.18	2.05	1	1
FALSE	Master Protein	T2T_NIP_fa_line5438812_Chr11_27995941_to_27996525_Frame_1_194aa	T2T_NIP_fa_line5438812_Chr11_27995941_to_27996525_Frame_1_194aa	10	1	1	1	194	20.3	12.38	2.05	1	1
FALSE	Master Protein	T2T_NIP_fa_line1_Chr1_11229936_to_11229403_Frame_-2_177aa	T2T_NIP_fa_line1_Chr1_11229936_to_11229403_Frame_-2_177aa	7	1	1	1	177	18.9	6.1	2.05	1	1
FALSE	Master Protein	T2T_NIP_fa_line1962965_Chr4_6228935_to_6228735_Frame_-3_66aa	T2T_NIP_fa_line1962965_Chr4_6228935_to_6228735_Frame_-3_66aa	14	1	1	1	66	6.4	10.01	2.05	1	1
FALSE	Master Protein	T2T_NIP_fa_line1962965_Chr4_8128133_to_8127702_Frame_-3_143aa	T2T_NIP_fa_line1962965_Chr4_8128133_to_8127702_Frame_-3_143aa	7	1	1	1	143	15.2	8.95	2.05	1	1
FALSE	Master Protein	T2T_NIP_fa_line3606330_Chr7_1726789_to_1727886_Frame_1_365aa	T2T_NIP_fa_line3606330_Chr7_1726789_to_1727886_Frame_1_365aa	5	1	1	1	365	39	10.07	2.05	1	1
FALSE	Master Protein	T2T_NIP_fa_line5438812_Chr11_23399362_to_23399042_Frame_-2_106aa	T2T_NIP_fa_line5438812_Chr11_23399362_to_23399042_Frame_-2_106aa	15	1	1	1	106	11	12.75	2.05	1	1
FALSE	Master Protein	T2T_NIP_fa_line1_Chr1_27915124_to_27915285_Frame_1_53aa	T2T_NIP_fa_line1_Chr1_27915124_to_27915285_Frame_1_53aa	25	1	1	1	53	6.1	11.88	2.05	1	1
FALSE	Master Protein	T2T_NIP_fa_line4105272_Chr8_24445365_to_24445243_Frame_-1_40aa	T2T_NIP_fa_line4105272_Chr8_24445365_to_24445243_Frame_-1_40aa	28	1	1	1	40	4.6	5.66	2.05	1	1
FALSE	Master Protein	T2T_NIP_fa_line5438812_Chr11_2723137_to_2722796_Frame_-2_113aa	T2T_NIP_fa_line5438812_Chr11_2723137_to_2722796_Frame_-2_113aa	12	1	1	1	113	12.6	10.93	2.05	1	1
FALSE	Master Protein	T2T_NIP_fa_line4582031_Chr9_22169778_to_22168501_Frame_-2_425aa	T2T_NIP_fa_line4582031_Chr9_22169778_to_22168501_Frame_-2_425aa	3	1	1	1	425	47.1	12.57	2.04	1	1
FALSE	Master Protein	T2T_NIP_fa_line1339631_Chr3_26636519_to_26635878_Frame_-3_213aa	T2T_NIP_fa_line1339631_Chr3_26636519_to_26635878_Frame_-3_213aa	5	1	1	1	213	22.2	12.59	2.04	1	1
FALSE	Master Protein	T2T_NIP_fa_line3070957_Chr6_30989621_to_30989905_Frame_2_94aa	T2T_NIP_fa_line3070957_Chr6_30989621_to_30989905_Frame_2_94aa	18	1	1	1	94	10.3	6.29	2.04	1	1
FALSE	Master Protein	T2T_NIP_fa_line1_Chr1_43446424_to_43446642_Frame_1_72aa	T2T_NIP_fa_line1_Chr1_43446424_to_43446642_Frame_1_72aa	24	1	1	1	72	7.6	7.46	2.04	1	1
FALSE	Master Protein	T2T_NIP_fa_line5438812_Chr11_28473099_to_28472671_Frame_-3_142aa	T2T_NIP_fa_line5438812_Chr11_28473099_to_28472671_Frame_-3_142aa	11	1	1	1	142	16	5.12	2.04	1	1
FALSE	Master Protein	T2T_NIP_fa_line1339631_Chr3_19120880_to_19122076_Frame_2_398aa	T2T_NIP_fa_line1339631_Chr3_19120880_to_19122076_Frame_2_398aa	3	1	1	1	398	42	12.12	2.04	1	1
FALSE	Master Protein	T2T_NIP_fa_line4105272_Chr8_22860295_to_22860861_Frame_1_188aa	T2T_NIP_fa_line4105272_Chr8_22860295_to_22860861_Frame_1_188aa	8	1	1	1	188	19.7	12.09	2.04	1	1
FALSE	Master Protein	T2T_NIP_fa_line4105272_Chr8_17088983_to_17088687_Frame_-2_98aa	T2T_NIP_fa_line4105272_Chr8_17088983_to_17088687_Frame_-2_98aa	12	1	1	1	98	10.8	9.41	2.04	1	1
FALSE	Master Protein	T2T_NIP_fa_line5039946_Chr10_23458351_to_23459229_Frame_1_292aa	T2T_NIP_fa_line5039946_Chr10_23458351_to_23459229_Frame_1_292aa	4	1	1	1	292	32.3	8.91	2.04	1	1
FALSE	Master Protein	T2T_NIP_fa_line4105272_Chr8_20299982_to_20299506_Frame_-2_158aa	T2T_NIP_fa_line4105272_Chr8_20299982_to_20299506_Frame_-2_158aa	15	1	1	1	158	16.6	10.62	2.03	1	1
FALSE	Master Protein	T2T_NIP_fa_line1339631_Chr3_32101318_to_32101854_Frame_1_178aa	T2T_NIP_fa_line1339631_Chr3_32101318_to_32101854_Frame_1_178aa	8	1	1	1	178	19	7.27	2.03	1	1
FALSE	Master Protein	T2T_NIP_fa_line5438812_Chr11_12265931_to_12265587_Frame_-1_114aa	T2T_NIP_fa_line5438812_Chr11_12265931_to_12265587_Frame_-1_114aa	13	1	1	1	114	12.1	11.62	2.03	1	1
FALSE	Master Protein	T2T_NIP_fa_line3070957_Chr6_27091975_to_27091928_Frame_-1_15aa	T2T_NIP_fa_line3070957_Chr6_27091975_to_27091928_Frame_-1_15aa	87	1	1	1	15	1.7	9.99	2.03	1	1
FALSE	Master Protein	T2T_NIP_fa_line4582031_Chr9_23991710_to_23991525_Frame_-3_61aa	T2T_NIP_fa_line4582031_Chr9_23991710_to_23991525_Frame_-3_61aa	28	1	1	1	61	6	6.48	2.03	1	1
FALSE	Master Protein	T2T_NIP_fa_line5039946_Chr10_3756071_to_3755691_Frame_-1_126aa	T2T_NIP_fa_line5039946_Chr10_3756071_to_3755691_Frame_-1_126aa	12	1	1	1	126	13.8	12.18	2.03	1	1
FALSE	Master Protein	T2T_NIP_fa_line2564276_Chr5_10075014_to_10075139_Frame_3_41aa	T2T_NIP_fa_line2564276_Chr5_10075014_to_10075139_Frame_3_41aa	24	1	1	1	41	4.6	4.72	2.03	1	1
FALSE	Master Protein	T2T_NIP_fa_line5039946_Chr10_19990820_to_19990915_Frame_2_31aa	T2T_NIP_fa_line5039946_Chr10_19990820_to_19990915_Frame_2_31aa	42	1	1	1	31	3.6	8.16	2.03	1	1
FALSE	Master Protein	T2T_NIP_fa_line3070957_Chr6_3247160_to_3246606_Frame_-3_184aa	T2T_NIP_fa_line3070957_Chr6_3247160_to_3246606_Frame_-3_184aa	7	1	1	1	184	19.7	11.74	2.03	1	1
FALSE	Master Protein	T2T_NIP_fa_line3070957_Chr6_15330098_to_15331075_Frame_2_325aa	T2T_NIP_fa_line3070957_Chr6_15330098_to_15331075_Frame_2_325aa	4	1	1	1	325	34.9	11.71	2.03	1	1
FALSE	Master Protein	T2T_NIP_fa_line2564276_Chr5_9378895_to_9379062_Frame_1_55aa	T2T_NIP_fa_line2564276_Chr5_9378895_to_9379062_Frame_1_55aa	25	1	1	1	55	5.5	5.71	2.02	1	1
FALSE	Master Protein	T2T_NIP_fa_line3070957_Chr6_18458757_to_18459479_Frame_3_240aa	T2T_NIP_fa_line3070957_Chr6_18458757_to_18459479_Frame_3_240aa	9	1	1	1	240	26.8	11.25	2.02	1	1
FALSE	Master Protein	T2T_NIP_fa_line1_Chr1_30452887_to_30452976_Frame_1_29aa	T2T_NIP_fa_line1_Chr1_30452887_to_30452976_Frame_1_29aa	41	1	1	1	29	3.2	3.59	2.02	1	1
FALSE	Master Protein	T2T_NIP_fa_line1339631_Chr3_7990050_to_7988755_Frame_-2_431aa	T2T_NIP_fa_line1339631_Chr3_7990050_to_7988755_Frame_-2_431aa	11	1	1	1	431	43.7	8.51	2.02	1	1
FALSE	Master Protein	T2T_NIP_fa_line1_Chr1_432273_to_432347_Frame_3_24aa	T2T_NIP_fa_line1_Chr1_432273_to_432347_Frame_3_24aa	54	1	1	1	24	2.8	4.5	2.02	1	1
FALSE	Master Protein	T2T_NIP_fa_line1339631_Chr3_23999868_to_23999146_Frame_-2_240aa	T2T_NIP_fa_line1339631_Chr3_23999868_to_23999146_Frame_-2_240aa	6	1	1	1	240	26.5	11.71	2.02	1	1
FALSE	Master Protein	T2T_NIP_fa_line1962965_Chr4_17333738_to_17333544_Frame_-3_64aa	T2T_NIP_fa_line1962965_Chr4_17333738_to_17333544_Frame_-3_64aa	20	1	1	1	64	7.2	10.87	2.02	1	1
FALSE	Master Protein	T2T_NIP_fa_line1339631_Chr3_30899600_to_30900055_Frame_2_151aa	T2T_NIP_fa_line1339631_Chr3_30899600_to_30900055_Frame_2_151aa	9	1	1	1	151	16.7	11.66	2.02	1	1
FALSE	Master Protein	T2T_NIP_fa_line3606330_Chr7_29409904_to_29409785_Frame_-3_39aa	T2T_NIP_fa_line3606330_Chr7_29409904_to_29409785_Frame_-3_39aa	36	1	1	1	39	4.4	6.67	2.02	1	1
FALSE	Master Protein	T2T_NIP_fa_line732164_Chr2_34255915_to_34255670_Frame_-1_81aa	T2T_NIP_fa_line732164_Chr2_34255915_to_34255670_Frame_-1_81aa	17	1	1	1	81	9.3	4.25	2.02	1	1
FALSE	Master Protein	T2T_NIP_fa_line3606330_Chr7_25935871_to_25935635_Frame_-3_78aa	T2T_NIP_fa_line3606330_Chr7_25935871_to_25935635_Frame_-3_78aa	19	1	1	1	78	8.5	9.01	2.02	1	1
FALSE	Master Protein	T2T_NIP_fa_line1339631_Chr3_17134481_to_17134050_Frame_-3_143aa	T2T_NIP_fa_line1339631_Chr3_17134481_to_17134050_Frame_-3_143aa	10	1	1	1	143	15.7	12.26	2.02	1	1
FALSE	Master Protein	T2T_NIP_fa_line1962965_Chr4_35003853_to_35003245_Frame_-2_202aa	T2T_NIP_fa_line1962965_Chr4_35003853_to_35003245_Frame_-2_202aa	6	1	1	1	202	21.8	7.24	2.01	1	1
FALSE	Master Protein	T2T_NIP_fa_line5039946_Chr10_22357501_to_22357683_Frame_1_60aa	T2T_NIP_fa_line5039946_Chr10_22357501_to_22357683_Frame_1_60aa	30	1	1	1	60	6.3	7.25	2.01	1	1
FALSE	Master Protein	T2T_NIP_fa_line1_Chr1_42024245_to_42024547_Frame_2_100aa	T2T_NIP_fa_line1_Chr1_42024245_to_42024547_Frame_2_100aa	19	1	1	1	100	10	9.19	2.01	1	1
FALSE	Master Protein	T2T_NIP_fa_line5438812_Chr11_2214824_to_2215789_Frame_2_321aa	T2T_NIP_fa_line5438812_Chr11_2214824_to_2215789_Frame_2_321aa	4	1	1	1	321	37	11.81	2.01	1	1
FALSE	Master Protein	T2T_NIP_fa_line732164_Chr2_26973895_to_26973728_Frame_-1_55aa	T2T_NIP_fa_line732164_Chr2_26973895_to_26973728_Frame_-1_55aa	36	1	1	1	55	5.5	4.88	2.01	1	1
FALSE	Master Protein	T2T_NIP_fa_line5438812_Chr11_29618470_to_29618718_Frame_1_82aa	T2T_NIP_fa_line5438812_Chr11_29618470_to_29618718_Frame_1_82aa	15	1	1	1	82	8.3	4.2	2.01	1	1
FALSE	Master Protein	T2T_NIP_fa_line5039946_Chr10_14304456_to_14303638_Frame_-3_272aa	T2T_NIP_fa_line5039946_Chr10_14304456_to_14303638_Frame_-3_272aa	5	1	1	1	272	30.2	10.4	2.01	1	1
FALSE	Master Protein	T2T_NIP_fa_line1962965_Chr4_29785057_to_29785125_Frame_1_22aa	T2T_NIP_fa_line1962965_Chr4_29785057_to_29785125_Frame_1_22aa	55	1	1	1	22	2.6	8.75	2.01	1	1
FALSE	Master Protein	T2T_NIP_fa_line1_Chr1_1028365_to_1028324_Frame_-1_13aa	T2T_NIP_fa_line1_Chr1_1028365_to_1028324_Frame_-1_13aa	77	1	1	1	13	1.4	4.03	2.01	1	1
FALSE	Master Protein	T2T_NIP_fa_line5438812_Chr11_11871138_to_11871434_Frame_3_98aa	T2T_NIP_fa_line5438812_Chr11_11871138_to_11871434_Frame_3_98aa	9	1	1	1	98	11.2	10.54	2.01	1	1
FALSE	Master Protein	T2T_NIP_fa_line1962965_Chr4_20049503_to_20049841_Frame_2_112aa	T2T_NIP_fa_line1962965_Chr4_20049503_to_20049841_Frame_2_112aa	13	1	1	1	112	12.4	4.82	2.01	1	1
FALSE	Master Protein	T2T_NIP_fa_line5438812_Chr11_25890271_to_25889954_Frame_-2_105aa	T2T_NIP_fa_line5438812_Chr11_25890271_to_25889954_Frame_-2_105aa	10	1	1	1	105	12.2	8.7	2	1	1
FALSE	Master Protein	T2T_NIP_fa_line732164_Chr2_5506317_to_5506853_Frame_3_178aa	T2T_NIP_fa_line732164_Chr2_5506317_to_5506853_Frame_3_178aa	11	1	1	1	178	20.7	8.29	2	1	1
FALSE	Master Protein	T2T_NIP_fa_line2564276_Chr5_29003039_to_29004031_Frame_2_330aa	T2T_NIP_fa_line2564276_Chr5_29003039_to_29004031_Frame_2_330aa	6	1	1	1	330	33.8	8.19	2	1	1
FALSE	Master Protein	T2T_NIP_fa_line5957338_Chr12_30820_to_30996_Frame_1_58aa	T2T_NIP_fa_line5957338_Chr12_30820_to_30996_Frame_1_58aa	24	1	1	1	58	6	12	2	1	1
FALSE	Master Protein	T2T_NIP_fa_line1339631_Chr3_5295461_to_5295562_Frame_2_33aa	T2T_NIP_fa_line1339631_Chr3_5295461_to_5295562_Frame_2_33aa	30	1	1	1	33	3.7	10.64	2	1	1
FALSE	Master Protein	T2T_NIP_fa_line732164_Chr2_31316052_to_31315708_Frame_-2_114aa	T2T_NIP_fa_line732164_Chr2_31316052_to_31315708_Frame_-2_114aa	11	1	1	1	114	12	8.18	2	1	1
FALSE	Master Protein	T2T_NIP_fa_line3070957_Chr6_2598053_to_2597550_Frame_-3_167aa	T2T_NIP_fa_line3070957_Chr6_2598053_to_2597550_Frame_-3_167aa	9	1	1	1	167	17.9	11.03	2	1	1
FALSE	Master Protein	T2T_NIP_fa_line1339631_Chr3_23847660_to_23847758_Frame_3_32aa	T2T_NIP_fa_line1339631_Chr3_23847660_to_23847758_Frame_3_32aa	41	1	1	1	32	3.6	6.37	1.99	1	1
FALSE	Master Protein	T2T_NIP_fa_line1962965_Chr4_14097230_to_14096640_Frame_-3_196aa	T2T_NIP_fa_line1962965_Chr4_14097230_to_14096640_Frame_-3_196aa	12	1	1	1	196	21.8	11.75	1.99	1	1
FALSE	Master Protein	T2T_NIP_fa_line4105272_Chr8_1645939_to_1646238_Frame_1_99aa	T2T_NIP_fa_line4105272_Chr8_1645939_to_1646238_Frame_1_99aa	15	1	1	1	99	10.3	12.57	1.99	1	1
FALSE	Master Protein	T2T_NIP_fa_line4582031_Chr9_9809371_to_9808412_Frame_-1_319aa	T2T_NIP_fa_line4582031_Chr9_9809371_to_9808412_Frame_-1_319aa	5	1	1	1	319	33.5	11.59	1.99	1	1
FALSE	Master Protein	T2T_NIP_fa_line732164_Chr2_20618396_to_20616147_Frame_-3_749aa	T2T_NIP_fa_line732164_Chr2_20618396_to_20616147_Frame_-3_749aa	1	1	1	1	749	86.2	7.87	1.99	1	1
FALSE	Master Protein	T2T_NIP_fa_line1339631_Chr3_32642111_to_32642019_Frame_-3_30aa	T2T_NIP_fa_line1339631_Chr3_32642111_to_32642019_Frame_-3_30aa	30	1	1	1	30	3.3	3.81	1.99	1	1
FALSE	Master Protein	T2T_NIP_fa_line732164_Chr2_20092568_to_20092110_Frame_-3_152aa	T2T_NIP_fa_line732164_Chr2_20092568_to_20092110_Frame_-3_152aa	8	1	1	1	152	15.2	12.04	1.99	1	1
FALSE	Master Protein	T2T_NIP_fa_line5039946_Chr10_16557953_to_16558603_Frame_2_216aa	T2T_NIP_fa_line5039946_Chr10_16557953_to_16558603_Frame_2_216aa	6	1	1	1	216	23.3	12	1.99	1	1
FALSE	Master Protein	T2T_NIP_fa_line1_Chr1_30776618_to_30776487_Frame_-3_43aa	T2T_NIP_fa_line1_Chr1_30776618_to_30776487_Frame_-3_43aa	26	1	1	1	43	4.7	5.91	1.98	1	1
FALSE	Master Protein	T2T_NIP_fa_line1962965_Chr4_30868926_to_30868423_Frame_-2_167aa	T2T_NIP_fa_line1962965_Chr4_30868926_to_30868423_Frame_-2_167aa	7	1	1	1	167	18.6	8.13	1.98	1	1
FALSE	Master Protein	T2T_NIP_fa_line1339631_Chr3_9616537_to_9616049_Frame_-1_162aa	T2T_NIP_fa_line1339631_Chr3_9616537_to_9616049_Frame_-1_162aa	9	1	1	1	162	17.6	4.48	1.98	1	1
FALSE	Master Protein	T2T_NIP_fa_line5039946_Chr10_12202026_to_12202124_Frame_3_32aa	T2T_NIP_fa_line5039946_Chr10_12202026_to_12202124_Frame_3_32aa	44	1	1	1	32	3.5	7.53	1.98	1	1
FALSE	Master Protein	T2T_NIP_fa_line1962965_Chr4_3727457_to_3727696_Frame_2_79aa	T2T_NIP_fa_line1962965_Chr4_3727457_to_3727696_Frame_2_79aa	20	1	1	1	79	8.6	8.13	1.97	1	1
FALSE	Master Protein	T2T_NIP_fa_line1339631_Chr3_14085883_to_14085698_Frame_-1_61aa	T2T_NIP_fa_line1339631_Chr3_14085883_to_14085698_Frame_-1_61aa	20	1	1	1	61	6.5	9.32	1.97	1	1
FALSE	Master Protein	T2T_NIP_fa_line5957338_Chr12_14596199_to_14596044_Frame_-2_51aa	T2T_NIP_fa_line5957338_Chr12_14596199_to_14596044_Frame_-2_51aa	18	1	1	1	51	5.5	8.6	1.97	1	1
FALSE	Master Protein	T2T_NIP_fa_line1_Chr1_3364140_to_3363964_Frame_-2_58aa	T2T_NIP_fa_line1_Chr1_3364140_to_3363964_Frame_-2_58aa	14	1	1	1	58	6.1	4.08	1.97	1	1
FALSE	Master Protein	T2T_NIP_fa_line3070957_Chr6_7189394_to_7189528_Frame_2_44aa	T2T_NIP_fa_line3070957_Chr6_7189394_to_7189528_Frame_2_44aa	30	1	1	1	44	4.8	6.77	1.97	1	1
FALSE	Master Protein	T2T_NIP_fa_line3070957_Chr6_9142304_to_9142242_Frame_-3_20aa	T2T_NIP_fa_line3070957_Chr6_9142304_to_9142242_Frame_-3_20aa	55	1	1	1	20	2.3	8	1.97	1	1
FALSE	Master Protein	T2T_NIP_fa_line4105272_Chr8_21310347_to_21310156_Frame_-1_63aa	T2T_NIP_fa_line4105272_Chr8_21310347_to_21310156_Frame_-1_63aa	21	1	1	1	63	6.7	12	1.97	1	1
FALSE	Master Protein	T2T_NIP_fa_line3070957_Chr6_637679_to_637164_Frame_-3_171aa	T2T_NIP_fa_line3070957_Chr6_637679_to_637164_Frame_-3_171aa	6	1	1	1	171	17.7	9.35	1.96	1	1
FALSE	Master Protein	T2T_NIP_fa_line3070957_Chr6_20622677_to_20622351_Frame_-3_108aa	T2T_NIP_fa_line3070957_Chr6_20622677_to_20622351_Frame_-3_108aa	10	1	1	1	108	11.7	11.09	1.96	1	1
FALSE	Master Protein	T2T_NIP_fa_line3606330_Chr7_3505090_to_3504965_Frame_-3_41aa	T2T_NIP_fa_line3606330_Chr7_3505090_to_3504965_Frame_-3_41aa	32	1	1	1	41	4.2	5.72	1.96	1	1
FALSE	Master Protein	T2T_NIP_fa_line1962965_Chr4_22377313_to_22377062_Frame_-1_83aa	T2T_NIP_fa_line1962965_Chr4_22377313_to_22377062_Frame_-1_83aa	16	1	1	1	83	9.5	11.62	1.96	1	1
FALSE	Master Protein	T2T_NIP_fa_line3606330_Chr7_29501141_to_29501269_Frame_2_42aa	T2T_NIP_fa_line3606330_Chr7_29501141_to_29501269_Frame_2_42aa	36	1	1	1	42	4.9	9.32	1.96	1	1
FALSE	Master Protein	T2T_NIP_fa_line2564276_Chr5_19326188_to_19324230_Frame_-2_652aa	T2T_NIP_fa_line2564276_Chr5_19326188_to_19324230_Frame_-2_652aa	2	1	1	1	652	71.1	5.88	1.96	1	1
FALSE	Master Protein	T2T_NIP_fa_line3606330_Chr7_27050072_to_27050152_Frame_2_26aa	T2T_NIP_fa_line3606330_Chr7_27050072_to_27050152_Frame_2_26aa	65	1	1	1	26	2.7	6.47	1.96	1	1
FALSE	Master Protein	T2T_NIP_fa_line1_Chr1_30627933_to_30628838_Frame_3_301aa	T2T_NIP_fa_line1_Chr1_30627933_to_30628838_Frame_3_301aa	6	1	1	1	301	32	6.54	1.95	1	1
FALSE	Master Protein	T2T_NIP_fa_line5438812_Chr11_11094470_to_11094390_Frame_-1_26aa	T2T_NIP_fa_line5438812_Chr11_11094470_to_11094390_Frame_-1_26aa	54	1	1	1	26	3.3	7.24	1.95	1	1
FALSE	Master Protein	T2T_NIP_fa_line1_Chr1_23691491_to_23691333_Frame_-3_52aa	T2T_NIP_fa_line1_Chr1_23691491_to_23691333_Frame_-3_52aa	21	1	1	1	52	6	5.78	1.95	1	1
FALSE	Master Protein	T2T_NIP_fa_line4105272_Chr8_18156700_to_18157347_Frame_1_215aa	T2T_NIP_fa_line4105272_Chr8_18156700_to_18157347_Frame_1_215aa	5	1	1	1	215	24.1	8.38	1.95	1	1
FALSE	Master Protein	T2T_NIP_fa_line3606330_Chr7_29042975_to_29043085_Frame_2_36aa	T2T_NIP_fa_line3606330_Chr7_29042975_to_29043085_Frame_2_36aa	36	1	1	1	36	4.3	9.7	1.95	1	1
FALSE	Master Protein	T2T_NIP_fa_line3606330_Chr7_22717041_to_22717745_Frame_3_234aa	T2T_NIP_fa_line3606330_Chr7_22717041_to_22717745_Frame_3_234aa	7	1	1	1	234	25.5	5.11	1.95	1	1
FALSE	Master Protein	T2T_NIP_fa_line5957338_Chr12_7018529_to_7018353_Frame_-2_58aa	T2T_NIP_fa_line5957338_Chr12_7018529_to_7018353_Frame_-2_58aa	26	1	1	1	58	6.4	10.01	1.95	1	1
FALSE	Master Protein	T2T_NIP_fa_line4105272_Chr8_25081298_to_25082134_Frame_2_278aa	T2T_NIP_fa_line4105272_Chr8_25081298_to_25082134_Frame_2_278aa	5	1	1	1	278	29.2	8.09	1.94	1	1
FALSE	Master Protein	T2T_NIP_fa_line5438812_Chr11_3643038_to_3643142_Frame_3_34aa	T2T_NIP_fa_line5438812_Chr11_3643038_to_3643142_Frame_3_34aa	32	1	1	1	34	3.7	11.33	1.94	1	1
FALSE	Master Protein	T2T_NIP_fa_line1339631_Chr3_22130332_to_22130165_Frame_-1_55aa	T2T_NIP_fa_line1339631_Chr3_22130332_to_22130165_Frame_-1_55aa	38	1	1	1	55	5.7	6.14	1.94	1	1
FALSE	Master Protein	T2T_NIP_fa_line2564276_Chr5_8820396_to_8820527_Frame_3_43aa	T2T_NIP_fa_line2564276_Chr5_8820396_to_8820527_Frame_3_43aa	26	1	1	1	43	4.2	6.3	1.94	1	1
FALSE	Master Protein	T2T_NIP_fa_line1962965_Chr4_1093530_to_1093156_Frame_-2_124aa	T2T_NIP_fa_line1962965_Chr4_1093530_to_1093156_Frame_-2_124aa	12	1	1	1	124	12.3	8.62	1.94	1	1
FALSE	Master Protein	T2T_NIP_fa_line1339631_Chr3_11356790_to_11356882_Frame_2_30aa	T2T_NIP_fa_line1339631_Chr3_11356790_to_11356882_Frame_2_30aa	67	1	1	1	30	3.4	9.98	1.94	1	1
FALSE	Master Protein	T2T_NIP_fa_line4105272_Chr8_17992033_to_17992134_Frame_1_33aa	T2T_NIP_fa_line4105272_Chr8_17992033_to_17992134_Frame_1_33aa	39	1	1	1	33	3.6	10.9	1.94	1	1
FALSE	Master Protein	T2T_NIP_fa_line3070957_Chr6_11297327_to_11297842_Frame_2_171aa	T2T_NIP_fa_line3070957_Chr6_11297327_to_11297842_Frame_2_171aa	8	1	1	1	171	18.2	11.88	1.93	1	1
FALSE	Master Protein	T2T_NIP_fa_line732164_Chr2_21507060_to_21507278_Frame_3_72aa	T2T_NIP_fa_line732164_Chr2_21507060_to_21507278_Frame_3_72aa	15	1	1	1	72	7.9	6	1.93	1	1
FALSE	Master Protein	T2T_NIP_fa_line5039946_Chr10_5746297_to_5746524_Frame_1_75aa	T2T_NIP_fa_line5039946_Chr10_5746297_to_5746524_Frame_1_75aa	15	1	1	1	75	7.5	6.28	1.93	1	1
FALSE	Master Protein	T2T_NIP_fa_line3606330_Chr7_23009184_to_23010197_Frame_3_337aa	T2T_NIP_fa_line3606330_Chr7_23009184_to_23010197_Frame_3_337aa	3	1	1	1	337	35.9	12.32	1.93	1	1
FALSE	Master Protein	T2T_NIP_fa_line2564276_Chr5_23863681_to_23863517_Frame_-3_54aa	T2T_NIP_fa_line2564276_Chr5_23863681_to_23863517_Frame_-3_54aa	24	1	1	1	54	5.6	5.08	1.93	1	1
FALSE	Master Protein	T2T_NIP_fa_line2564276_Chr5_29415954_to_29416208_Frame_3_84aa	T2T_NIP_fa_line2564276_Chr5_29415954_to_29416208_Frame_3_84aa	17	1	1	1	84	8.7	6.77	1.93	1	1
FALSE	Master Protein	T2T_NIP_fa_line1339631_Chr3_10705761_to_10705363_Frame_-2_132aa	T2T_NIP_fa_line1339631_Chr3_10705761_to_10705363_Frame_-2_132aa	9	1	1	1	132	14.6	9	1.93	1	1
FALSE	Master Protein	T2T_NIP_fa_line1_Chr1_35414607_to_35414780_Frame_3_57aa	T2T_NIP_fa_line1_Chr1_35414607_to_35414780_Frame_3_57aa	23	1	1	1	57	6	4.72	1.93	1	1
FALSE	Master Protein	T2T_NIP_fa_line4582031_Chr9_24092695_to_24093072_Frame_1_125aa	T2T_NIP_fa_line4582031_Chr9_24092695_to_24093072_Frame_1_125aa	15	1	1	1	125	12.8	6.6	1.93	1	1
FALSE	Master Protein	T2T_NIP_fa_line732164_Chr2_28613146_to_28613334_Frame_1_62aa	T2T_NIP_fa_line732164_Chr2_28613146_to_28613334_Frame_1_62aa	16	1	1	1	62	7.2	10.1	1.93	1	1
FALSE	Master Protein	T2T_NIP_fa_line732164_Chr2_833024_to_832374_Frame_-3_216aa	T2T_NIP_fa_line732164_Chr2_833024_to_832374_Frame_-3_216aa	5	1	1	1	216	25.3	7.02	1.93	1	1
FALSE	Master Protein	T2T_NIP_fa_line1962965_Chr4_18394679_to_18394816_Frame_2_45aa	T2T_NIP_fa_line1962965_Chr4_18394679_to_18394816_Frame_2_45aa	22	1	1	1	45	5.5	6.74	1.92	1	1
FALSE	Master Protein	T2T_NIP_fa_line5039946_Chr10_15780847_to_15780347_Frame_-2_166aa	T2T_NIP_fa_line5039946_Chr10_15780847_to_15780347_Frame_-2_166aa	7	1	1	1	166	18.5	12.38	1.92	1	1
FALSE	Master Protein	T2T_NIP_fa_line732164_Chr2_21142723_to_21142106_Frame_-1_205aa	T2T_NIP_fa_line732164_Chr2_21142723_to_21142106_Frame_-1_205aa	6	1	1	1	205	22.2	11.81	1.92	1	1
FALSE	Master Protein	T2T_NIP_fa_line1_Chr1_24972374_to_24971571_Frame_-3_267aa	T2T_NIP_fa_line1_Chr1_24972374_to_24971571_Frame_-3_267aa	6	1	1	1	267	28.2	5.9	1.92	1	1
FALSE	Master Protein	T2T_NIP_fa_line3606330_Chr7_29675252_to_29675136_Frame_-2_38aa	T2T_NIP_fa_line3606330_Chr7_29675252_to_29675136_Frame_-2_38aa	34	1	1	1	38	4.6	4.44	1.92	1	1
FALSE	Master Protein	T2T_NIP_fa_line5438812_Chr11_19808202_to_19808978_Frame_3_258aa	T2T_NIP_fa_line5438812_Chr11_19808202_to_19808978_Frame_3_258aa	6	1	1	1	258	27	7.87	1.92	1	1
FALSE	Master Protein	T2T_NIP_fa_line4105272_Chr8_10344761_to_10344462_Frame_-2_99aa	T2T_NIP_fa_line4105272_Chr8_10344761_to_10344462_Frame_-2_99aa	19	1	1	1	99	10	9.8	1.92	1	1
FALSE	Master Protein	T2T_NIP_fa_line3070957_Chr6_26869323_to_26870399_Frame_3_358aa	T2T_NIP_fa_line3070957_Chr6_26869323_to_26870399_Frame_3_358aa	4	1	1	1	358	40.2	7.78	1.92	1	1
FALSE	Master Protein	T2T_NIP_fa_line4582031_Chr9_23801544_to_23800840_Frame_-2_234aa	T2T_NIP_fa_line4582031_Chr9_23801544_to_23800840_Frame_-2_234aa	5	1	1	1	234	24.6	11.41	1.92	1	1
FALSE	Master Protein	T2T_NIP_fa_line1339631_Chr3_33279998_to_33280213_Frame_2_71aa	T2T_NIP_fa_line1339631_Chr3_33279998_to_33280213_Frame_2_71aa	18	1	1	1	71	8.1	5.62	1.92	1	1
FALSE	Master Protein	T2T_NIP_fa_line4105272_Chr8_8339365_to_8339243_Frame_-3_40aa	T2T_NIP_fa_line4105272_Chr8_8339365_to_8339243_Frame_-3_40aa	35	1	1	1	40	4.6	7.44	1.92	1	1
FALSE	Master Protein	T2T_NIP_fa_line2564276_Chr5_1590914_to_1591660_Frame_2_248aa	T2T_NIP_fa_line2564276_Chr5_1590914_to_1591660_Frame_2_248aa	7	1	1	1	248	25.9	4.72	1.92	1	1
FALSE	Master Protein	T2T_NIP_fa_line1339631_Chr3_233089_to_233229_Frame_1_46aa	T2T_NIP_fa_line1339631_Chr3_233089_to_233229_Frame_1_46aa	30	1	1	1	46	5.4	5.11	1.92	1	1
FALSE	Master Protein	T2T_NIP_fa_line5957338_Chr12_27621297_to_27621151_Frame_-1_48aa	T2T_NIP_fa_line5957338_Chr12_27621297_to_27621151_Frame_-1_48aa	25	1	1	1	48	5.5	8.02	1.92	1	1
FALSE	Master Protein	T2T_NIP_fa_line732164_Chr2_36289504_to_36289247_Frame_-1_85aa	T2T_NIP_fa_line732164_Chr2_36289504_to_36289247_Frame_-1_85aa	11	1	1	1	85	8.3	11.52	1.92	1	1
FALSE	Master Protein	T2T_NIP_fa_line1339631_Chr3_6342851_to_6343684_Frame_2_277aa	T2T_NIP_fa_line1339631_Chr3_6342851_to_6343684_Frame_2_277aa	4	1	1	1	277	29.9	11.6	1.91	1	1
FALSE	Master Protein	T2T_NIP_fa_line3070957_Chr6_7294053_to_7294307_Frame_3_84aa	T2T_NIP_fa_line3070957_Chr6_7294053_to_7294307_Frame_3_84aa	15	1	1	1	84	8.8	8.09	1.91	1	1
FALSE	Master Protein	T2T_NIP_fa_line5438812_Chr11_19046491_to_19046231_Frame_-2_86aa	T2T_NIP_fa_line5438812_Chr11_19046491_to_19046231_Frame_-2_86aa	20	1	1	1	86	9.1	10.56	1.91	1	1
FALSE	Master Protein	T2T_NIP_fa_line1_Chr1_20709967_to_20709683_Frame_-1_94aa	T2T_NIP_fa_line1_Chr1_20709967_to_20709683_Frame_-1_94aa	7	1	1	1	94	10.7	6.79	1.91	1	1
FALSE	Master Protein	T2T_NIP_fa_line1339631_Chr3_15287688_to_15287650_Frame_-2_12aa	T2T_NIP_fa_line1339631_Chr3_15287688_to_15287650_Frame_-2_12aa	67	1	1	1	12	1.5	4.74	1.91	1	1
FALSE	Master Protein	T2T_NIP_fa_line5039946_Chr10_12042488_to_12042417_Frame_-1_23aa	T2T_NIP_fa_line5039946_Chr10_12042488_to_12042417_Frame_-1_23aa	78	1	1	1	23	2.2	4.5	1.91	1	1
FALSE	Master Protein	T2T_NIP_fa_line1_Chr1_21092494_to_21092970_Frame_1_158aa	T2T_NIP_fa_line1_Chr1_21092494_to_21092970_Frame_1_158aa	6	1	1	1	158	17.9	7.77	1.91	1	1
FALSE	Master Protein	T2T_NIP_fa_line2564276_Chr5_23834530_to_23834297_Frame_-3_77aa	T2T_NIP_fa_line2564276_Chr5_23834530_to_23834297_Frame_-3_77aa	19	1	1	1	77	8.4	11.36	1.91	1	1
FALSE	Master Protein	T2T_NIP_fa_line2564276_Chr5_10321543_to_10321208_Frame_-3_111aa	T2T_NIP_fa_line2564276_Chr5_10321543_to_10321208_Frame_-3_111aa	13	1	1	1	111	12.3	8.19	1.91	1	1
FALSE	Master Protein	T2T_NIP_fa_line2564276_Chr5_235861_to_234773_Frame_-3_362aa	T2T_NIP_fa_line2564276_Chr5_235861_to_234773_Frame_-3_362aa	5	1	1	1	362	37.7	5.08	1.91	1	1
FALSE	Master Protein	T2T_NIP_fa_line1_Chr1_41361226_to_41361146_Frame_-1_26aa	T2T_NIP_fa_line1_Chr1_41361226_to_41361146_Frame_-1_26aa	46	1	1	1	26	2.8	8.62	1.9	1	1
FALSE	Master Protein	T2T_NIP_fa_line1962965_Chr4_14320772_to_14320578_Frame_-3_64aa	T2T_NIP_fa_line1962965_Chr4_14320772_to_14320578_Frame_-3_64aa	16	1	1	1	64	6.7	11.78	1.9	1	1
FALSE	Master Protein	T2T_NIP_fa_line1339631_Chr3_3049619_to_3050197_Frame_2_192aa	T2T_NIP_fa_line1339631_Chr3_3049619_to_3050197_Frame_2_192aa	9	1	1	1	192	19.7	10.48	1.9	1	1
FALSE	Master Protein	T2T_NIP_fa_line3606330_Chr7_25004510_to_25004629_Frame_2_39aa	T2T_NIP_fa_line3606330_Chr7_25004510_to_25004629_Frame_2_39aa	36	1	1	1	39	4.5	10.29	1.9	1	1
FALSE	Master Protein	T2T_NIP_fa_line5039946_Chr10_51157_to_51089_Frame_-2_22aa	T2T_NIP_fa_line5039946_Chr10_51157_to_51089_Frame_-2_22aa	45	1	1	1	22	2.5	8.68	1.9	1	1
FALSE	Master Protein	T2T_NIP_fa_line732164_Chr2_7818767_to_7817928_Frame_-3_279aa	T2T_NIP_fa_line732164_Chr2_7818767_to_7817928_Frame_-3_279aa	6	1	1	1	279	30.9	12.04	1.9	1	1
FALSE	Master Protein	T2T_NIP_fa_line5438812_Chr11_14647489_to_14647259_Frame_-2_76aa	T2T_NIP_fa_line5438812_Chr11_14647489_to_14647259_Frame_-2_76aa	21	1	1	1	76	8	10.08	1.9	1	1
FALSE	Master Protein	T2T_NIP_fa_line3606330_Chr7_17679743_to_17679417_Frame_-2_108aa	T2T_NIP_fa_line3606330_Chr7_17679743_to_17679417_Frame_-2_108aa	12	1	1	1	108	12.2	9.99	1.9	1	1
FALSE	Master Protein	T2T_NIP_fa_line5039946_Chr10_4616229_to_4616351_Frame_3_40aa	T2T_NIP_fa_line5039946_Chr10_4616229_to_4616351_Frame_3_40aa	28	1	1	1	40	4.4	9.14	1.9	1	1
FALSE	Master Protein	T2T_NIP_fa_line3070957_Chr6_24743348_to_24743767_Frame_2_139aa	T2T_NIP_fa_line3070957_Chr6_24743348_to_24743767_Frame_2_139aa	9	1	1	1	139	15.1	11.77	1.9	1	1
FALSE	Master Protein	T2T_NIP_fa_line5957338_Chr12_8893248_to_8892358_Frame_-1_296aa	T2T_NIP_fa_line5957338_Chr12_8893248_to_8892358_Frame_-1_296aa	4	1	1	1	296	31.7	10.77	1.9	1	1
FALSE	Master Protein	T2T_NIP_fa_line3070957_Chr6_23056532_to_23056479_Frame_-3_17aa	T2T_NIP_fa_line3070957_Chr6_23056532_to_23056479_Frame_-3_17aa	65	1	1	1	17	1.9	8.25	1.9	1	1
FALSE	Master Protein	T2T_NIP_fa_line1339631_Chr3_34579742_to_34579843_Frame_2_33aa	T2T_NIP_fa_line1339631_Chr3_34579742_to_34579843_Frame_2_33aa	39	1	1	1	33	3.8	4.91	1.9	1	1
FALSE	Master Protein	T2T_NIP_fa_line1962965_Chr4_32659563_to_32659934_Frame_3_123aa	T2T_NIP_fa_line1962965_Chr4_32659563_to_32659934_Frame_3_123aa	10	1	1	1	123	12.6	6.28	1.9	1	1
FALSE	Master Protein	T2T_NIP_fa_line5039946_Chr10_10876175_to_10876005_Frame_-1_56aa	T2T_NIP_fa_line5039946_Chr10_10876175_to_10876005_Frame_-1_56aa	18	1	1	1	56	6.6	10.43	1.9	1	1
FALSE	Master Protein	T2T_NIP_fa_line1339631_Chr3_31832964_to_31832596_Frame_-2_122aa	T2T_NIP_fa_line1339631_Chr3_31832964_to_31832596_Frame_-2_122aa	7	1	1	1	122	13.2	7.65	1.9	1	1
FALSE	Master Protein	T2T_NIP_fa_line1339631_Chr3_31443959_to_31443729_Frame_-3_76aa	T2T_NIP_fa_line1339631_Chr3_31443959_to_31443729_Frame_-3_76aa	12	1	1	1	76	8.1	6.25	1.9	1	1
FALSE	Master Protein	T2T_NIP_fa_line5957338_Chr12_23214249_to_23214308_Frame_3_19aa	T2T_NIP_fa_line5957338_Chr12_23214249_to_23214308_Frame_3_19aa	74	1	1	1	19	2.4	4.03	1.9	1	1
FALSE	Master Protein	T2T_NIP_fa_line3606330_Chr7_22205915_to_22205097_Frame_-2_272aa	T2T_NIP_fa_line3606330_Chr7_22205915_to_22205097_Frame_-2_272aa	15	1	1	1	272	28.1	11.39	0	1	1
FALSE	Master Protein	T2T_NIP_fa_line5957338_Chr12_16691465_to_16691310_Frame_-2_51aa	T2T_NIP_fa_line5957338_Chr12_16691465_to_16691310_Frame_-2_51aa	43	1	1	1	51	6	9.06	0	1	1
FALSE	Master Protein	T2T_NIP_fa_line2564276_Chr5_27531445_to_27531972_Frame_1_175aa	T2T_NIP_fa_line2564276_Chr5_27531445_to_27531972_Frame_1_175aa	15	1	1	1	175	18.7	9.09	0	1	1
FALSE	Master Protein	T2T_NIP_fa_line1962965_Chr4_27722550_to_27722326_Frame_-2_74aa	T2T_NIP_fa_line1962965_Chr4_27722550_to_27722326_Frame_-2_74aa	57	1	1	1	74	6.8	8.66	0	1	1
FALSE	Master Protein	T2T_NIP_fa_line1339631_Chr3_35675227_to_35675376_Frame_1_49aa	T2T_NIP_fa_line1339631_Chr3_35675227_to_35675376_Frame_1_49aa	57	1	1	1	49	5.8	5.02	0	1	1
FALSE	Master Protein	T2T_NIP_fa_line4105272_Chr8_16543889_to_16543503_Frame_-2_128aa	T2T_NIP_fa_line4105272_Chr8_16543889_to_16543503_Frame_-2_128aa	31	1	1	1	128	13.6	11.8	0	1	1
FALSE	Master Protein	T2T_NIP_fa_line2564276_Chr5_28670398_to_28670069_Frame_-3_109aa	T2T_NIP_fa_line2564276_Chr5_28670398_to_28670069_Frame_-3_109aa	30	1	1	1	109	11.6	8.78	0	1	1
FALSE	Master Protein	T2T_NIP_fa_line1962965_Chr4_30272728_to_30275682_Frame_1_984aa	T2T_NIP_fa_line1962965_Chr4_30272728_to_30275682_Frame_1_984aa	3	1	1	1	984	107.8	8.65	0	1	1
FALSE	Master Protein	T2T_NIP_fa_line5957338_Chr12_8932007_to_8931759_Frame_-2_82aa	T2T_NIP_fa_line5957338_Chr12_8932007_to_8931759_Frame_-2_82aa	35	1	1	1	82	9.4	9.36	0	1	1
FALSE	Master Protein	T2T_NIP_fa_line2564276_Chr5_19500384_to_19500262_Frame_-1_40aa	T2T_NIP_fa_line2564276_Chr5_19500384_to_19500262_Frame_-1_40aa	90	1	1	1	40	4.2	6.46	0	1	1
FALSE	Master Protein	T2T_NIP_fa_line1339631_Chr3_2488918_to_2489142_Frame_1_74aa	T2T_NIP_fa_line1339631_Chr3_2488918_to_2489142_Frame_1_74aa	45	1	1	1	74	7.9	8.29	0	1	1
FALSE	Master Protein	T2T_NIP_fa_line4105272_Chr8_19897403_to_19897149_Frame_-2_84aa	T2T_NIP_fa_line4105272_Chr8_19897403_to_19897149_Frame_-2_84aa	40	1	1	1	84	7.9	12.22	0	1	1
FALSE	Master Protein	T2T_NIP_fa_line4582031_Chr9_23352051_to_23353196_Frame_3_381aa	T2T_NIP_fa_line4582031_Chr9_23352051_to_23353196_Frame_3_381aa	7	1	1	1	381	41	5.88	0	1	1
FALSE	Master Protein	T2T_NIP_fa_line3606330_Chr7_5934751_to_5934536_Frame_-3_71aa	T2T_NIP_fa_line3606330_Chr7_5934751_to_5934536_Frame_-3_71aa	52	1	1	1	71	6.7	10.74	0	1	1
FALSE	Master Protein	T2T_NIP_fa_line1339631_Chr3_18649184_to_18648858_Frame_-3_108aa	T2T_NIP_fa_line1339631_Chr3_18649184_to_18648858_Frame_-3_108aa	40	1	1	1	108	10.6	8.6	0	1	1
