# Supplementary material for: Research progress of peptides discovery and function in resistance to abiotic stress in plant
Source: Stress Biol. 2025 May 23;5(1):36. doi: 10.1007/s44154-025-00220-1 (PMC12102433; doi:10.1007/s44154-025-00220-1)
Supplement: Supplementary file 2 — Supplementary Material 2: Table S2. Detailed information of peptides identified in Sample2 (CK-NIP). [file 44154_2025_220_MOESM2_ESM.xlsx]

## Sheet: Sheet1
Accession	Description	Coverage [%]	# Peptides	# PSMs	# Unique Peptides	# AAs	MW [kDa]	calc. pI	Score Sequest HT: Sequest HT	# Peptides (by Search Engine): Sequest HT	# Protein Groups
T2T_NIP_fa_line3606330_Chr7_14690594_to_14690713_Frame_2_39aa	T2T_NIP_fa_line3606330_Chr7_14690594_to_14690713_Frame_2_39aa	59	9	12	9	39	4.5	5.02	43.16	9	1
T2T_NIP_fa_line5039946_Chr10_11379602_to_11381059_Frame_2_485aa	T2T_NIP_fa_line5039946_Chr10_11379602_to_11381059_Frame_2_485aa	15	8	12	8	485	53.8	6.92	33.06	8	1
T2T_NIP_fa_line1339631_Chr3_4129001_to_4130029_Frame_2_342aa	T2T_NIP_fa_line1339631_Chr3_4129001_to_4130029_Frame_2_342aa	15	2	7	2	342	37.7	8.88	19.2	2	1
T2T_NIP_fa_line3070957_Chr6_29050208_to_29049942_Frame_-3_88aa	T2T_NIP_fa_line3070957_Chr6_29050208_to_29049942_Frame_-3_88aa	32	6	7	6	88	9.7	7.5	17.74	6	1
T2T_NIP_fa_line1_Chr1_3229282_to_3229446_Frame_1_54aa	T2T_NIP_fa_line1_Chr1_3229282_to_3229446_Frame_1_54aa	80	6	13	4	54	6.2	8.75	16.32	6	1
T2T_NIP_fa_line3606330_Chr7_2149795_to_2149031_Frame_-3_254aa	T2T_NIP_fa_line3606330_Chr7_2149795_to_2149031_Frame_-3_254aa	14	5	6	5	254	27.5	10.15	15.97	5	1
T2T_NIP_fa_line1339631_Chr3_5917162_to_5918460_Frame_1_432aa	T2T_NIP_fa_line1339631_Chr3_5917162_to_5918460_Frame_1_432aa	5	4	5	4	432	48.5	9.63	15.09	4	1
T2T_NIP_fa_line3606330_Chr7_21520965_to_21521213_Frame_3_82aa	T2T_NIP_fa_line3606330_Chr7_21520965_to_21521213_Frame_3_82aa	41	1	3	1	82	8.7	12.18	12.83	1	1
T2T_NIP_fa_line3070957_Chr6_1221849_to_1221358_Frame_-2_163aa	T2T_NIP_fa_line3070957_Chr6_1221849_to_1221358_Frame_-2_163aa	16	2	3	2	163	18	8.27	12.4	2	1
T2T_NIP_fa_line732164_Chr2_19950714_to_19950349_Frame_-2_121aa	T2T_NIP_fa_line732164_Chr2_19950714_to_19950349_Frame_-2_121aa	15	3	5	3	121	12.1	4.41	12.17	3	1
T2T_NIP_fa_line1339631_Chr3_35680244_to_35680630_Frame_2_128aa	T2T_NIP_fa_line1339631_Chr3_35680244_to_35680630_Frame_2_128aa	16	4	4	4	128	13	10.15	11.36	4	1
T2T_NIP_fa_line4105272_Chr8_247344_to_246910_Frame_-1_144aa	T2T_NIP_fa_line4105272_Chr8_247344_to_246910_Frame_-1_144aa	22	5	5	5	144	15.4	4.56	11.03	5	1
T2T_NIP_fa_line5039946_Chr10_17095991_to_17095320_Frame_-1_223aa	T2T_NIP_fa_line5039946_Chr10_17095991_to_17095320_Frame_-1_223aa	25	5	5	5	223	19	6.71	10.98	5	1
T2T_NIP_fa_line732164_Chr2_23594445_to_23595953_Frame_3_502aa	T2T_NIP_fa_line732164_Chr2_23594445_to_23595953_Frame_3_502aa	4	1	3	1	502	53.9	7.28	10.95	1	1
T2T_NIP_fa_line732164_Chr2_22871907_to_22872365_Frame_3_152aa	T2T_NIP_fa_line732164_Chr2_22871907_to_22872365_Frame_3_152aa	11	4	4	4	152	14.7	8.98	10.95	4	1
T2T_NIP_fa_line4105272_Chr8_28232085_to_28231285_Frame_-1_266aa	T2T_NIP_fa_line4105272_Chr8_28232085_to_28231285_Frame_-1_266aa	16	4	4	4	266	28.8	9.22	10.27	4	1
T2T_NIP_fa_line732164_Chr2_5480136_to_5479486_Frame_-2_216aa	T2T_NIP_fa_line732164_Chr2_5480136_to_5479486_Frame_-2_216aa	6	2	4	2	216	23.5	5.53	10.24	2	1
T2T_NIP_fa_line4105272_Chr8_709071_to_709214_Frame_3_47aa	T2T_NIP_fa_line4105272_Chr8_709071_to_709214_Frame_3_47aa	36	3	4	3	47	4.9	7.85	10.22	3	1
T2T_NIP_fa_line3606330_Chr7_14689916_to_14690356_Frame_2_146aa	T2T_NIP_fa_line3606330_Chr7_14689916_to_14690356_Frame_2_146aa	22	3	4	3	146	14.8	9.06	10.19	3	1
T2T_NIP_fa_line5957338_Chr12_27368107_to_27368478_Frame_1_123aa	T2T_NIP_fa_line5957338_Chr12_27368107_to_27368478_Frame_1_123aa	16	3	4	3	123	13.7	7.44	10.18	3	1
T2T_NIP_fa_line5039946_Chr10_11330354_to_11329275_Frame_-1_359aa	T2T_NIP_fa_line5039946_Chr10_11330354_to_11329275_Frame_-1_359aa	11	3	4	3	359	39.6	5.25	10.04	3	1
T2T_NIP_fa_line1339631_Chr3_12867502_to_12867975_Frame_1_157aa	T2T_NIP_fa_line1339631_Chr3_12867502_to_12867975_Frame_1_157aa	19	3	4	3	157	15.6	11.75	9.61	3	1
T2T_NIP_fa_line3070957_Chr6_306209_to_305508_Frame_-3_233aa	T2T_NIP_fa_line3070957_Chr6_306209_to_305508_Frame_-3_233aa	12	4	4	4	233	24	6.68	8.46	4	1
T2T_NIP_fa_line2564276_Chr5_4959111_to_4959836_Frame_3_241aa	T2T_NIP_fa_line2564276_Chr5_4959111_to_4959836_Frame_3_241aa	12	3	3	1	241	26.1	5.19	8.35	3	1
T2T_NIP_fa_line2564276_Chr5_24752543_to_24752262_Frame_-2_93aa	T2T_NIP_fa_line2564276_Chr5_24752543_to_24752262_Frame_-2_93aa	18	1	3	1	93	9.6	11.27	8.03	1	1
T2T_NIP_fa_line1_Chr1_38280367_to_38282718_Frame_1_783aa	T2T_NIP_fa_line1_Chr1_38280367_to_38282718_Frame_1_783aa	2	2	3	2	783	81.6	8.97	7.77	2	1
T2T_NIP_fa_line732164_Chr2_8362679_to_8363770_Frame_2_363aa	T2T_NIP_fa_line732164_Chr2_8362679_to_8363770_Frame_2_363aa	8	1	2	1	363	41.1	9.22	7.52	1	1
T2T_NIP_fa_line1339631_Chr3_3865180_to_3865617_Frame_1_145aa	T2T_NIP_fa_line1339631_Chr3_3865180_to_3865617_Frame_1_145aa	12	1	3	1	145	16.6	10.55	7.49	1	1
T2T_NIP_fa_line1339631_Chr3_1671275_to_1671544_Frame_2_89aa	T2T_NIP_fa_line1339631_Chr3_1671275_to_1671544_Frame_2_89aa	29	2	3	2	89	9.9	8.98	7.35	2	1
T2T_NIP_fa_line5438812_Chr11_8094554_to_8094868_Frame_2_104aa	T2T_NIP_fa_line5438812_Chr11_8094554_to_8094868_Frame_2_104aa	19	1	2	1	104	11	4.88	7.23	1	1
T2T_NIP_fa_line5039946_Chr10_9782065_to_9782580_Frame_1_171aa	T2T_NIP_fa_line5039946_Chr10_9782065_to_9782580_Frame_1_171aa	13	2	3	2	171	17.2	4.86	7.15	2	1
T2T_NIP_fa_line5438812_Chr11_30989844_to_30989440_Frame_-3_134aa	T2T_NIP_fa_line5438812_Chr11_30989844_to_30989440_Frame_-3_134aa	20	2	3	2	134	15.1	8.12	7.12	2	1
T2T_NIP_fa_line3606330_Chr7_25274255_to_25275436_Frame_2_393aa	T2T_NIP_fa_line3606330_Chr7_25274255_to_25275436_Frame_2_393aa	4	3	3	3	393	41.2	9.52	7.03	3	1
T2T_NIP_fa_line4105272_Chr8_25385608_to_25384679_Frame_-3_309aa	T2T_NIP_fa_line4105272_Chr8_25385608_to_25384679_Frame_-3_309aa	5	1	3	1	309	33.5	12.1	6.97	1	1
T2T_NIP_fa_line1339631_Chr3_1947526_to_1947302_Frame_-1_74aa	T2T_NIP_fa_line1339631_Chr3_1947526_to_1947302_Frame_-1_74aa	28	1	2	1	74	8.3	7.12	6.89	1	1
T2T_NIP_fa_line3070957_Chr6_25072232_to_25070886_Frame_-3_448aa	T2T_NIP_fa_line3070957_Chr6_25072232_to_25070886_Frame_-3_448aa	7	1	2	1	448	50.1	7.23	6.83	1	1
T2T_NIP_fa_line5039946_Chr10_3047938_to_3048531_Frame_1_197aa	T2T_NIP_fa_line5039946_Chr10_3047938_to_3048531_Frame_1_197aa	7	2	3	2	197	21.8	8.07	6.82	2	1
T2T_NIP_fa_line5957338_Chr12_3579744_to_3580028_Frame_3_94aa	T2T_NIP_fa_line5957338_Chr12_3579744_to_3580028_Frame_3_94aa	20	1	2	1	94	10.7	5.83	6.78	1	1
T2T_NIP_fa_line1339631_Chr3_34276793_to_34277299_Frame_2_168aa	T2T_NIP_fa_line1339631_Chr3_34276793_to_34277299_Frame_2_168aa	9	3	3	3	168	17.4	9.04	6.69	3	1
T2T_NIP_fa_line1_Chr1_17909999_to_17910754_Frame_2_251aa	T2T_NIP_fa_line1_Chr1_17909999_to_17910754_Frame_2_251aa	7	1	2	1	251	26.8	5.16	6.45	1	1
T2T_NIP_fa_line1339631_Chr3_27332678_to_27333088_Frame_2_136aa	T2T_NIP_fa_line1339631_Chr3_27332678_to_27333088_Frame_2_136aa	13	2	2	2	136	13.1	9	6.35	2	1
T2T_NIP_fa_line1339631_Chr3_12376120_to_12376629_Frame_1_169aa	T2T_NIP_fa_line1339631_Chr3_12376120_to_12376629_Frame_1_169aa	21	3	3	3	169	18.1	9.58	6.31	3	1
T2T_NIP_fa_line3070957_Chr6_26713097_to_26712591_Frame_-3_168aa	T2T_NIP_fa_line3070957_Chr6_26713097_to_26712591_Frame_-3_168aa	11	1	2	1	168	17.9	12	5.87	1	1
T2T_NIP_fa_line5438812_Chr11_26926895_to_26927089_Frame_2_64aa	T2T_NIP_fa_line5438812_Chr11_26926895_to_26927089_Frame_2_64aa	23	1	2	1	64	7	9.03	5.8	1	1
T2T_NIP_fa_line3606330_Chr7_27951351_to_27951169_Frame_-1_60aa	T2T_NIP_fa_line3606330_Chr7_27951351_to_27951169_Frame_-1_60aa	22	1	2	1	60	6.7	4.59	5.75	1	1
T2T_NIP_fa_line2564276_Chr5_2942074_to_2942388_Frame_1_104aa	T2T_NIP_fa_line2564276_Chr5_2942074_to_2942388_Frame_1_104aa	13	1	2	1	104	11.1	8.5	5.62	1	1
T2T_NIP_fa_line4105272_Chr8_1101845_to_1101195_Frame_-2_216aa	T2T_NIP_fa_line4105272_Chr8_1101845_to_1101195_Frame_-2_216aa	17	2	2	2	216	21.7	10.21	5.46	2	1
T2T_NIP_fa_line3070957_Chr6_1381776_to_1381027_Frame_-2_249aa	T2T_NIP_fa_line3070957_Chr6_1381776_to_1381027_Frame_-2_249aa	8	1	2	1	249	27	10.05	5.28	1	1
T2T_NIP_fa_line4105272_Chr8_8893180_to_8894658_Frame_1_492aa	T2T_NIP_fa_line4105272_Chr8_8893180_to_8894658_Frame_1_492aa	4	1	2	1	492	52.6	6.68	5.25	1	1
T2T_NIP_fa_line1962965_Chr4_1554094_to_1554210_Frame_1_38aa	T2T_NIP_fa_line1962965_Chr4_1554094_to_1554210_Frame_1_38aa	47	1	2	1	38	4.3	12	5.19	1	1
T2T_NIP_fa_line1_Chr1_37521822_to_37523294_Frame_3_490aa	T2T_NIP_fa_line1_Chr1_37521822_to_37523294_Frame_3_490aa	4	1	1	1	490	52.5	6.67	5.17	1	1
T2T_NIP_fa_line732164_Chr2_29262744_to_29263538_Frame_3_264aa	T2T_NIP_fa_line732164_Chr2_29262744_to_29263538_Frame_3_264aa	12	2	2	2	264	29.2	10.37	5.11	2	1
T2T_NIP_fa_line1339631_Chr3_24555710_to_24555513_Frame_-3_65aa	T2T_NIP_fa_line1339631_Chr3_24555710_to_24555513_Frame_-3_65aa	18	1	2	1	65	6.5	9.16	5.07	1	1
T2T_NIP_fa_line1_Chr1_7375622_to_7375236_Frame_-3_128aa	T2T_NIP_fa_line1_Chr1_7375622_to_7375236_Frame_-3_128aa	12	2	2	2	128	13.5	4.37	5.05	2	1
T2T_NIP_fa_line1_Chr1_19689620_to_19690150_Frame_2_176aa	T2T_NIP_fa_line1_Chr1_19689620_to_19690150_Frame_2_176aa	7	1	2	1	176	18.4	7.93	5.05	1	1
T2T_NIP_fa_line3070957_Chr6_12637680_to_12638255_Frame_3_191aa	T2T_NIP_fa_line3070957_Chr6_12637680_to_12638255_Frame_3_191aa	9	1	2	1	191	20.8	9.64	4.97	1	1
T2T_NIP_fa_line1962965_Chr4_9298432_to_9298782_Frame_1_116aa	T2T_NIP_fa_line1962965_Chr4_9298432_to_9298782_Frame_1_116aa	16	1	2	1	116	13.7	10.32	4.8	1	1
T2T_NIP_fa_line4105272_Chr8_25526423_to_25526947_Frame_2_174aa	T2T_NIP_fa_line4105272_Chr8_25526423_to_25526947_Frame_2_174aa	8	4	4	4	174	18.4	12.28	4.75	4	1
T2T_NIP_fa_line1_Chr1_24151745_to_24152464_Frame_2_239aa	T2T_NIP_fa_line1_Chr1_24151745_to_24152464_Frame_2_239aa	6	1	2	1	239	24.4	11.9	4.7	1	1
T2T_NIP_fa_line3606330_Chr7_21821115_to_21821333_Frame_3_72aa	T2T_NIP_fa_line3606330_Chr7_21821115_to_21821333_Frame_3_72aa	28	2	2	2	72	7.5	9.41	4.65	2	1
T2T_NIP_fa_line732164_Chr2_34439225_to_34439482_Frame_2_85aa	T2T_NIP_fa_line732164_Chr2_34439225_to_34439482_Frame_2_85aa	15	1	2	1	85	9.3	5.95	4.6	1	1
T2T_NIP_fa_line1962965_Chr4_1093530_to_1093156_Frame_-2_124aa	T2T_NIP_fa_line1962965_Chr4_1093530_to_1093156_Frame_-2_124aa	12	2	2	2	124	12.3	8.62	4.57	2	1
T2T_NIP_fa_line1_Chr1_40069125_to_40068040_Frame_-2_361aa	T2T_NIP_fa_line1_Chr1_40069125_to_40068040_Frame_-2_361aa	4	2	2	2	361	39	7.87	4.55	2	1
T2T_NIP_fa_line4105272_Chr8_24974081_to_24973914_Frame_-2_55aa	T2T_NIP_fa_line4105272_Chr8_24974081_to_24973914_Frame_-2_55aa	27	2	2	2	55	5.7	8.66	4.53	2	1
T2T_NIP_fa_line1_Chr1_30627933_to_30628838_Frame_3_301aa	T2T_NIP_fa_line1_Chr1_30627933_to_30628838_Frame_3_301aa	6	2	2	2	301	32	6.54	4.52	2	1
T2T_NIP_fa_line3606330_Chr7_2465882_to_2466076_Frame_2_64aa	T2T_NIP_fa_line3606330_Chr7_2465882_to_2466076_Frame_2_64aa	19	1	2	1	64	6.9	9.92	4.49	1	1
T2T_NIP_fa_line732164_Chr2_6428608_to_6428414_Frame_-1_64aa	T2T_NIP_fa_line732164_Chr2_6428608_to_6428414_Frame_-1_64aa	19	1	2	1	64	7.3	10.02	4.49	1	1
T2T_NIP_fa_line3606330_Chr7_1790839_to_1790949_Frame_1_36aa	T2T_NIP_fa_line3606330_Chr7_1790839_to_1790949_Frame_1_36aa	31	2	2	2	36	4.2	7.18	4.48	2	1
T2T_NIP_fa_line1339631_Chr3_28862079_to_28861666_Frame_-2_137aa	T2T_NIP_fa_line1339631_Chr3_28862079_to_28861666_Frame_-2_137aa	9	2	2	2	137	14.9	11.97	4.43	2	1
T2T_NIP_fa_line5957338_Chr12_2628309_to_2628013_Frame_-1_98aa	T2T_NIP_fa_line5957338_Chr12_2628309_to_2628013_Frame_-1_98aa	13	1	2	1	98	12	11.4	4.39	1	1
T2T_NIP_fa_line3606330_Chr7_4584334_to_4583681_Frame_-3_217aa	T2T_NIP_fa_line3606330_Chr7_4584334_to_4583681_Frame_-3_217aa	9	1	2	1	217	23.9	12.25	4.34	1	1
T2T_NIP_fa_line5039946_Chr10_17143103_to_17142351_Frame_-1_250aa	T2T_NIP_fa_line5039946_Chr10_17143103_to_17142351_Frame_-1_250aa	17	3	3	3	250	21.6	8.56	4.31	3	1
T2T_NIP_fa_line732164_Chr2_932624_to_932704_Frame_2_26aa	T2T_NIP_fa_line732164_Chr2_932624_to_932704_Frame_2_26aa	50	1	2	1	26	2.9	4.17	4.31	1	1
T2T_NIP_fa_line4105272_Chr8_448507_to_449322_Frame_1_271aa	T2T_NIP_fa_line4105272_Chr8_448507_to_449322_Frame_1_271aa	11	1	1	1	271	30.9	9.13	4.31	1	1
T2T_NIP_fa_line5039946_Chr10_23458351_to_23459229_Frame_1_292aa	T2T_NIP_fa_line5039946_Chr10_23458351_to_23459229_Frame_1_292aa	4	1	2	1	292	32.3	8.91	4.3	1	1
T2T_NIP_fa_line3070957_Chr6_24432278_to_24432439_Frame_2_53aa	T2T_NIP_fa_line3070957_Chr6_24432278_to_24432439_Frame_2_53aa	47	2	2	2	53	6.1	11.41	4.24	2	1
T2T_NIP_fa_line5039946_Chr10_11338077_to_11339156_Frame_3_359aa	T2T_NIP_fa_line5039946_Chr10_11338077_to_11339156_Frame_3_359aa	3	1	2	1	359	40.3	5.95	4.21	1	1
T2T_NIP_fa_line3606330_Chr7_65127_to_65384_Frame_3_85aa	T2T_NIP_fa_line3606330_Chr7_65127_to_65384_Frame_3_85aa	36	1	1	1	85	9.2	12.31	4.2	1	1
T2T_NIP_fa_line1962965_Chr4_5670987_to_5670922_Frame_-2_21aa	T2T_NIP_fa_line1962965_Chr4_5670987_to_5670922_Frame_-2_21aa	81	1	2	1	21	1.8	4.75	4.17	1	1
T2T_NIP_fa_line3070957_Chr6_3952420_to_3951098_Frame_-1_440aa	T2T_NIP_fa_line3070957_Chr6_3952420_to_3951098_Frame_-1_440aa	4	1	2	1	440	45.2	10.04	4.16	1	1
T2T_NIP_fa_line3070957_Chr6_10910645_to_10910962_Frame_2_105aa	T2T_NIP_fa_line3070957_Chr6_10910645_to_10910962_Frame_2_105aa	12	1	2	1	105	11.6	11.71	4.13	1	1
T2T_NIP_fa_line5039946_Chr10_12969710_to_12969802_Frame_2_30aa	T2T_NIP_fa_line5039946_Chr10_12969710_to_12969802_Frame_2_30aa	40	1	2	1	30	3.6	9.11	4.12	1	1
T2T_NIP_fa_line1339631_Chr3_16724854_to_16725000_Frame_1_48aa	T2T_NIP_fa_line1339631_Chr3_16724854_to_16725000_Frame_1_48aa	33	1	2	1	48	4.6	3.59	4.12	1	1
T2T_NIP_fa_line1339631_Chr3_31769895_to_31770665_Frame_3_256aa	T2T_NIP_fa_line1339631_Chr3_31769895_to_31770665_Frame_3_256aa	5	2	2	2	256	27.6	6.52	4.12	2	1
T2T_NIP_fa_line2564276_Chr5_21515031_to_21515828_Frame_3_265aa	T2T_NIP_fa_line2564276_Chr5_21515031_to_21515828_Frame_3_265aa	14	1	2	1	265	27.3	8.88	4.06	1	1
T2T_NIP_fa_line1962965_Chr4_13690332_to_13689922_Frame_-2_136aa	T2T_NIP_fa_line1962965_Chr4_13690332_to_13689922_Frame_-2_136aa	27	2	2	2	136	12	6.51	4.04	2	1
T2T_NIP_fa_line5957338_Chr12_27640229_to_27640639_Frame_2_136aa	T2T_NIP_fa_line5957338_Chr12_27640229_to_27640639_Frame_2_136aa	10	1	2	1	136	14.2	8.06	4.03	1	1
T2T_NIP_fa_line1339631_Chr3_1916963_to_1917754_Frame_2_263aa	T2T_NIP_fa_line1339631_Chr3_1916963_to_1917754_Frame_2_263aa	5	2	2	2	263	28.5	11.02	4.01	2	1
T2T_NIP_fa_line732164_Chr2_5767082_to_5767384_Frame_2_100aa	T2T_NIP_fa_line732164_Chr2_5767082_to_5767384_Frame_2_100aa	13	1	2	1	100	10.6	11.14	4	1	1
T2T_NIP_fa_line4105272_Chr8_28320133_to_28319213_Frame_-3_306aa	T2T_NIP_fa_line4105272_Chr8_28320133_to_28319213_Frame_-3_306aa	9	2	2	2	306	32	5.16	3.97	2	1
T2T_NIP_fa_line5438812_Chr11_30989148_to_30988615_Frame_-3_177aa	T2T_NIP_fa_line5438812_Chr11_30989148_to_30988615_Frame_-3_177aa	9	2	2	2	177	19.7	6.64	3.95	2	1
T2T_NIP_fa_line3606330_Chr7_23478284_to_23478415_Frame_2_43aa	T2T_NIP_fa_line3606330_Chr7_23478284_to_23478415_Frame_2_43aa	70	1	1	1	43	4.8	8.57	3.91	1	1
T2T_NIP_fa_line5957338_Chr12_14925871_to_14926128_Frame_1_85aa	T2T_NIP_fa_line5957338_Chr12_14925871_to_14926128_Frame_1_85aa	34	1	1	1	85	9.1	11.53	3.79	1	1
T2T_NIP_fa_line1_Chr1_5272238_to_5271651_Frame_-3_195aa	T2T_NIP_fa_line1_Chr1_5272238_to_5271651_Frame_-3_195aa	17	1	1	1	195	19.7	12.25	3.71	1	1
T2T_NIP_fa_line4105272_Chr8_28185795_to_28185610_Frame_-1_61aa	T2T_NIP_fa_line4105272_Chr8_28185795_to_28185610_Frame_-1_61aa	59	1	1	1	61	6	9.89	3.65	1	1
T2T_NIP_fa_line1_Chr1_12965738_to_12965406_Frame_-3_110aa	T2T_NIP_fa_line1_Chr1_12965738_to_12965406_Frame_-3_110aa	24	1	1	1	110	12.3	4.17	3.56	1	1
T2T_NIP_fa_line1_Chr1_26174401_to_26174961_Frame_1_186aa	T2T_NIP_fa_line1_Chr1_26174401_to_26174961_Frame_1_186aa	10	1	1	1	186	20.8	7.11	3.52	1	1
T2T_NIP_fa_line5438812_Chr11_26083033_to_26083482_Frame_1_149aa	T2T_NIP_fa_line5438812_Chr11_26083033_to_26083482_Frame_1_149aa	23	1	1	1	149	16	12	3.51	1	1
T2T_NIP_fa_line4105272_Chr8_26805141_to_26804866_Frame_-1_91aa	T2T_NIP_fa_line4105272_Chr8_26805141_to_26804866_Frame_-1_91aa	44	1	1	1	91	9.7	9.99	3.5	1	1
T2T_NIP_fa_line1_Chr1_27496375_to_27495158_Frame_-1_405aa	T2T_NIP_fa_line1_Chr1_27496375_to_27495158_Frame_-1_405aa	9	1	1	1	405	43	8.29	3.5	1	1
T2T_NIP_fa_line1962965_Chr4_30272728_to_30275682_Frame_1_984aa	T2T_NIP_fa_line1962965_Chr4_30272728_to_30275682_Frame_1_984aa	3	1	1	1	984	107.8	8.65	3.47	1	1
T2T_NIP_fa_line1_Chr1_18311295_to_18310744_Frame_-2_183aa	T2T_NIP_fa_line1_Chr1_18311295_to_18310744_Frame_-2_183aa	18	1	1	1	183	20.4	11.52	3.47	1	1
T2T_NIP_fa_line4582031_Chr9_8139355_to_8139570_Frame_1_71aa	T2T_NIP_fa_line4582031_Chr9_8139355_to_8139570_Frame_1_71aa	27	1	1	1	71	7.9	7.97	3.44	1	1
T2T_NIP_fa_line4582031_Chr9_9652680_to_9652489_Frame_-2_63aa	T2T_NIP_fa_line4582031_Chr9_9652680_to_9652489_Frame_-2_63aa	40	1	1	1	63	6.7	9.99	3.39	1	1
T2T_NIP_fa_line5957338_Chr12_24430809_to_24430411_Frame_-1_132aa	T2T_NIP_fa_line5957338_Chr12_24430809_to_24430411_Frame_-1_132aa	11	1	1	1	132	14.2	7.93	3.35	1	1
T2T_NIP_fa_line1962965_Chr4_33984184_to_33984288_Frame_1_34aa	T2T_NIP_fa_line1962965_Chr4_33984184_to_33984288_Frame_1_34aa	44	1	1	1	34	3.9	8.68	3.29	1	1
T2T_NIP_fa_line5957338_Chr12_13159477_to_13159268_Frame_-3_69aa	T2T_NIP_fa_line5957338_Chr12_13159477_to_13159268_Frame_-3_69aa	30	1	1	1	69	7.9	5.83	3.28	1	1
T2T_NIP_fa_line732164_Chr2_5778969_to_5779427_Frame_3_152aa	T2T_NIP_fa_line732164_Chr2_5778969_to_5779427_Frame_3_152aa	22	1	1	1	152	15.9	5.53	3.25	1	1
T2T_NIP_fa_line4105272_Chr8_15105618_to_15106040_Frame_3_140aa	T2T_NIP_fa_line4105272_Chr8_15105618_to_15106040_Frame_3_140aa	16	1	1	1	140	14.8	9.54	3.24	1	1
T2T_NIP_fa_line3070957_Chr6_15403334_to_15403870_Frame_2_178aa	T2T_NIP_fa_line3070957_Chr6_15403334_to_15403870_Frame_2_178aa	17	1	1	1	178	19.1	10.14	3.24	1	1
T2T_NIP_fa_line1_Chr1_7449348_to_7448755_Frame_-2_197aa	T2T_NIP_fa_line1_Chr1_7449348_to_7448755_Frame_-2_197aa	14	1	1	1	197	20	11.84	3.21	1	1
T2T_NIP_fa_line3606330_Chr7_8060612_to_8061046_Frame_2_144aa	T2T_NIP_fa_line3606330_Chr7_8060612_to_8061046_Frame_2_144aa	28	1	1	1	144	15.6	12.16	3.18	1	1
T2T_NIP_fa_line3070957_Chr6_31266596_to_31266703_Frame_2_35aa	T2T_NIP_fa_line3070957_Chr6_31266596_to_31266703_Frame_2_35aa	94	1	1	1	35	4	8.03	3.17	1	1
T2T_NIP_fa_line5438812_Chr11_24926903_to_24927145_Frame_2_80aa	T2T_NIP_fa_line5438812_Chr11_24926903_to_24927145_Frame_2_80aa	25	1	1	1	80	9.4	6.99	3.17	1	1
T2T_NIP_fa_line1_Chr1_39548100_to_39548402_Frame_3_100aa	T2T_NIP_fa_line1_Chr1_39548100_to_39548402_Frame_3_100aa	18	1	1	1	100	10.3	12.48	3.15	1	1
T2T_NIP_fa_line1339631_Chr3_8751421_to_8751810_Frame_1_129aa	T2T_NIP_fa_line1339631_Chr3_8751421_to_8751810_Frame_1_129aa	12	1	1	1	129	14.6	5.96	3.07	1	1
T2T_NIP_fa_line1339631_Chr3_33215400_to_33215107_Frame_-2_97aa	T2T_NIP_fa_line1339631_Chr3_33215400_to_33215107_Frame_-2_97aa	20	1	1	1	97	10.1	11.88	3.05	1	1
T2T_NIP_fa_line2564276_Chr5_14529847_to_14529710_Frame_-3_45aa	T2T_NIP_fa_line2564276_Chr5_14529847_to_14529710_Frame_-3_45aa	31	1	1	1	45	5.1	11.24	3.04	1	1
T2T_NIP_fa_line5957338_Chr12_13493543_to_13493680_Frame_2_45aa	T2T_NIP_fa_line5957338_Chr12_13493543_to_13493680_Frame_2_45aa	47	1	1	1	45	5	12.13	3.03	1	1
T2T_NIP_fa_line1339631_Chr3_18483817_to_18483996_Frame_1_59aa	T2T_NIP_fa_line1339631_Chr3_18483817_to_18483996_Frame_1_59aa	37	1	1	1	59	5.8	12.34	3.02	1	1
T2T_NIP_fa_line2564276_Chr5_6559988_to_6560122_Frame_2_44aa	T2T_NIP_fa_line2564276_Chr5_6559988_to_6560122_Frame_2_44aa	27	1	1	1	44	5.1	7.08	3.02	1	1
T2T_NIP_fa_line1962965_Chr4_14232892_to_14232623_Frame_-1_89aa	T2T_NIP_fa_line1962965_Chr4_14232892_to_14232623_Frame_-1_89aa	27	1	1	1	89	8.8	11.05	3.01	1	1
T2T_NIP_fa_line5438812_Chr11_21092936_to_21093160_Frame_2_74aa	T2T_NIP_fa_line5438812_Chr11_21092936_to_21093160_Frame_2_74aa	46	1	1	1	74	8.6	9.83	2.98	1	1
T2T_NIP_fa_line5039946_Chr10_19595477_to_19596037_Frame_2_186aa	T2T_NIP_fa_line5039946_Chr10_19595477_to_19596037_Frame_2_186aa	8	1	1	1	186	20.4	5.82	2.97	1	1
T2T_NIP_fa_line3070957_Chr6_6557395_to_6557129_Frame_-1_88aa	T2T_NIP_fa_line3070957_Chr6_6557395_to_6557129_Frame_-1_88aa	32	1	1	1	88	10	10.35	2.95	1	1
T2T_NIP_fa_line5957338_Chr12_23705004_to_23704840_Frame_-1_54aa	T2T_NIP_fa_line5957338_Chr12_23705004_to_23704840_Frame_-1_54aa	28	1	1	1	54	6.1	7.91	2.95	1	1
T2T_NIP_fa_line5039946_Chr10_7667623_to_7667778_Frame_1_51aa	T2T_NIP_fa_line5039946_Chr10_7667623_to_7667778_Frame_1_51aa	24	1	1	1	51	5.9	9.58	2.94	1	1
T2T_NIP_fa_line3606330_Chr7_22354929_to_22354711_Frame_-1_72aa	T2T_NIP_fa_line3606330_Chr7_22354929_to_22354711_Frame_-1_72aa	21	1	1	1	72	7.6	4.36	2.94	1	1
T2T_NIP_fa_line1339631_Chr3_19867751_to_19866942_Frame_-3_269aa	T2T_NIP_fa_line1339631_Chr3_19867751_to_19866942_Frame_-3_269aa	8	1	1	1	269	28.9	5.02	2.93	1	1
T2T_NIP_fa_line732164_Chr2_15655341_to_15655616_Frame_3_91aa	T2T_NIP_fa_line732164_Chr2_15655341_to_15655616_Frame_3_91aa	41	1	1	1	91	9.7	8.57	2.93	1	1
T2T_NIP_fa_line1339631_Chr3_33573498_to_33573244_Frame_-2_84aa	T2T_NIP_fa_line1339631_Chr3_33573498_to_33573244_Frame_-2_84aa	20	1	1	1	84	9.5	9.25	2.91	1	1
T2T_NIP_fa_line1962965_Chr4_3629684_to_3629929_Frame_2_81aa	T2T_NIP_fa_line1962965_Chr4_3629684_to_3629929_Frame_2_81aa	37	1	1	1	81	8.7	10.1	2.9	1	1
T2T_NIP_fa_line3606330_Chr7_16813851_to_16813384_Frame_-1_155aa	T2T_NIP_fa_line3606330_Chr7_16813851_to_16813384_Frame_-1_155aa	18	1	1	1	155	18	10.42	2.9	1	1
T2T_NIP_fa_line3606330_Chr7_27100722_to_27101072_Frame_3_116aa	T2T_NIP_fa_line3606330_Chr7_27100722_to_27101072_Frame_3_116aa	24	1	1	1	116	11.7	5.85	2.89	1	1
T2T_NIP_fa_line1_Chr1_24834854_to_24834946_Frame_2_30aa	T2T_NIP_fa_line1_Chr1_24834854_to_24834946_Frame_2_30aa	67	1	1	1	30	3.4	4.87	2.89	1	1
T2T_NIP_fa_line5039946_Chr10_19434981_to_19434685_Frame_-3_98aa	T2T_NIP_fa_line5039946_Chr10_19434981_to_19434685_Frame_-3_98aa	24	1	1	1	98	10.6	7.88	2.89	1	1
T2T_NIP_fa_line1962965_Chr4_30679029_to_30678658_Frame_-2_123aa	T2T_NIP_fa_line1962965_Chr4_30679029_to_30678658_Frame_-2_123aa	13	1	1	1	123	13	7.8	2.88	1	1
T2T_NIP_fa_line1_Chr1_14664533_to_14664628_Frame_2_31aa	T2T_NIP_fa_line1_Chr1_14664533_to_14664628_Frame_2_31aa	42	1	1	1	31	3.6	7.58	2.87	1	1
T2T_NIP_fa_line1962965_Chr4_23354982_to_23354584_Frame_-2_132aa	T2T_NIP_fa_line1962965_Chr4_23354982_to_23354584_Frame_-2_132aa	23	1	1	1	132	13.1	10.56	2.85	1	1
T2T_NIP_fa_line1962965_Chr4_4755167_to_4755538_Frame_2_123aa	T2T_NIP_fa_line1962965_Chr4_4755167_to_4755538_Frame_2_123aa	24	1	1	1	123	14.5	11.6	2.84	1	1
T2T_NIP_fa_line4582031_Chr9_23081876_to_23082313_Frame_2_145aa	T2T_NIP_fa_line4582031_Chr9_23081876_to_23082313_Frame_2_145aa	10	1	1	1	145	14.6	3.76	2.84	1	1
T2T_NIP_fa_line4105272_Chr8_5284397_to_5284224_Frame_-2_57aa	T2T_NIP_fa_line4105272_Chr8_5284397_to_5284224_Frame_-2_57aa	60	1	1	1	57	6.3	8.4	2.83	1	1
T2T_NIP_fa_line5039946_Chr10_14564008_to_14563724_Frame_-2_94aa	T2T_NIP_fa_line5039946_Chr10_14564008_to_14563724_Frame_-2_94aa	17	1	1	1	94	10.4	10.51	2.83	1	1
T2T_NIP_fa_line1_Chr1_23338124_to_23337990_Frame_-3_44aa	T2T_NIP_fa_line1_Chr1_23338124_to_23337990_Frame_-3_44aa	36	1	1	1	44	5.1	10.71	2.83	1	1
T2T_NIP_fa_line1962965_Chr4_32208702_to_32209319_Frame_3_205aa	T2T_NIP_fa_line1962965_Chr4_32208702_to_32209319_Frame_3_205aa	8	1	1	1	205	22.2	7.8	2.81	1	1
T2T_NIP_fa_line732164_Chr2_27653239_to_27652883_Frame_-1_118aa	T2T_NIP_fa_line732164_Chr2_27653239_to_27652883_Frame_-1_118aa	14	1	1	1	118	13.6	6.09	2.79	1	1
T2T_NIP_fa_line2564276_Chr5_21416023_to_21416091_Frame_1_22aa	T2T_NIP_fa_line2564276_Chr5_21416023_to_21416091_Frame_1_22aa	59	1	1	1	22	2.7	6.18	2.76	1	1
T2T_NIP_fa_line5438812_Chr11_16582373_to_16582161_Frame_-1_70aa	T2T_NIP_fa_line5438812_Chr11_16582373_to_16582161_Frame_-1_70aa	31	1	1	1	70	7.4	9.14	2.76	1	1
T2T_NIP_fa_line5039946_Chr10_10031082_to_10031306_Frame_3_74aa	T2T_NIP_fa_line5039946_Chr10_10031082_to_10031306_Frame_3_74aa	26	1	1	1	74	7.9	8.06	2.76	1	1
T2T_NIP_fa_line1339631_Chr3_3468457_to_3468729_Frame_1_90aa	T2T_NIP_fa_line1339631_Chr3_3468457_to_3468729_Frame_1_90aa	22	1	1	1	90	9.2	6.74	2.74	1	1
T2T_NIP_fa_line1962965_Chr4_11687014_to_11687484_Frame_1_156aa	T2T_NIP_fa_line1962965_Chr4_11687014_to_11687484_Frame_1_156aa	12	1	1	1	156	17.9	8.84	2.74	1	1
T2T_NIP_fa_line4105272_Chr8_18092819_to_18092325_Frame_-2_164aa	T2T_NIP_fa_line4105272_Chr8_18092819_to_18092325_Frame_-2_164aa	13	1	1	1	164	19.1	12.54	2.74	1	1
T2T_NIP_fa_line5039946_Chr10_8314808_to_8315041_Frame_2_77aa	T2T_NIP_fa_line5039946_Chr10_8314808_to_8315041_Frame_2_77aa	39	1	1	1	77	8.8	9.16	2.74	1	1
T2T_NIP_fa_line2564276_Chr5_27020686_to_27020465_Frame_-3_73aa	T2T_NIP_fa_line2564276_Chr5_27020686_to_27020465_Frame_-3_73aa	26	1	1	1	73	8.4	9.73	2.74	1	1
T2T_NIP_fa_line1_Chr1_26289599_to_26289898_Frame_2_99aa	T2T_NIP_fa_line1_Chr1_26289599_to_26289898_Frame_2_99aa	15	1	1	1	99	10.7	5.69	2.74	1	1
T2T_NIP_fa_line1339631_Chr3_8983851_to_8983444_Frame_-2_135aa	T2T_NIP_fa_line1339631_Chr3_8983851_to_8983444_Frame_-2_135aa	13	1	1	1	135	15	8.09	2.74	1	1
T2T_NIP_fa_line1_Chr1_34747571_to_34747768_Frame_2_65aa	T2T_NIP_fa_line1_Chr1_34747571_to_34747768_Frame_2_65aa	38	1	1	1	65	7	8.15	2.74	1	1
T2T_NIP_fa_line732164_Chr2_30354738_to_30354860_Frame_3_40aa	T2T_NIP_fa_line732164_Chr2_30354738_to_30354860_Frame_3_40aa	45	1	1	1	40	4.4	4.44	2.73	1	1
T2T_NIP_fa_line1_Chr1_32733171_to_32732518_Frame_-2_217aa	T2T_NIP_fa_line1_Chr1_32733171_to_32732518_Frame_-2_217aa	10	1	1	1	217	24.6	9.96	2.71	1	1
T2T_NIP_fa_line732164_Chr2_5040327_to_5038768_Frame_-2_519aa	T2T_NIP_fa_line732164_Chr2_5040327_to_5038768_Frame_-2_519aa	3	1	1	1	519	56.8	8.88	2.7	1	1
T2T_NIP_fa_line1_Chr1_39962418_to_39962486_Frame_3_22aa	T2T_NIP_fa_line1_Chr1_39962418_to_39962486_Frame_3_22aa	77	1	1	1	22	2	9.99	2.7	1	1
T2T_NIP_fa_line1339631_Chr3_32988418_to_32988311_Frame_-1_35aa	T2T_NIP_fa_line1339631_Chr3_32988418_to_32988311_Frame_-1_35aa	49	1	1	1	35	4.2	9.76	2.7	1	1
T2T_NIP_fa_line1962965_Chr4_31615123_to_31615266_Frame_1_47aa	T2T_NIP_fa_line1962965_Chr4_31615123_to_31615266_Frame_1_47aa	43	1	1	1	47	5.2	10.01	2.69	1	1
T2T_NIP_fa_line3070957_Chr6_17636696_to_17636349_Frame_-3_115aa	T2T_NIP_fa_line3070957_Chr6_17636696_to_17636349_Frame_-3_115aa	18	1	1	1	115	11.7	12	2.68	1	1
T2T_NIP_fa_line2564276_Chr5_13775814_to_13775236_Frame_-1_192aa	T2T_NIP_fa_line2564276_Chr5_13775814_to_13775236_Frame_-1_192aa	11	1	1	1	192	21.9	12.79	2.68	1	1
T2T_NIP_fa_line5957338_Chr12_10355119_to_10355397_Frame_1_92aa	T2T_NIP_fa_line5957338_Chr12_10355119_to_10355397_Frame_1_92aa	13	1	1	1	92	10.1	10.81	2.67	1	1
T2T_NIP_fa_line2564276_Chr5_10392286_to_10391996_Frame_-3_96aa	T2T_NIP_fa_line2564276_Chr5_10392286_to_10391996_Frame_-3_96aa	20	1	1	1	96	10.8	12.22	2.66	1	1
T2T_NIP_fa_line2564276_Chr5_13144137_to_13143883_Frame_-1_84aa	T2T_NIP_fa_line2564276_Chr5_13144137_to_13143883_Frame_-1_84aa	20	1	1	1	84	9.1	10.64	2.65	1	1
T2T_NIP_fa_line1962965_Chr4_26781890_to_26782696_Frame_2_268aa	T2T_NIP_fa_line1962965_Chr4_26781890_to_26782696_Frame_2_268aa	7	1	1	1	268	29.5	9.96	2.65	1	1
T2T_NIP_fa_line1_Chr1_29160760_to_29160104_Frame_-1_218aa	T2T_NIP_fa_line1_Chr1_29160760_to_29160104_Frame_-1_218aa	8	1	1	1	218	23.4	12.16	2.63	1	1
T2T_NIP_fa_line4105272_Chr8_12322929_to_12322705_Frame_-1_74aa	T2T_NIP_fa_line4105272_Chr8_12322929_to_12322705_Frame_-1_74aa	31	1	1	1	74	8	12.31	2.62	1	1
T2T_NIP_fa_line2564276_Chr5_13610638_to_13610558_Frame_-3_26aa	T2T_NIP_fa_line2564276_Chr5_13610638_to_13610558_Frame_-3_26aa	50	1	1	1	26	3.1	4.32	2.62	1	1
T2T_NIP_fa_line1962965_Chr4_182592_to_182837_Frame_3_81aa	T2T_NIP_fa_line1962965_Chr4_182592_to_182837_Frame_3_81aa	15	1	1	1	81	8.8	6.9	2.61	1	1
T2T_NIP_fa_line1962965_Chr4_35557568_to_35557675_Frame_2_35aa	T2T_NIP_fa_line1962965_Chr4_35557568_to_35557675_Frame_2_35aa	60	1	1	1	35	4	6.51	2.61	1	1
T2T_NIP_fa_line4582031_Chr9_5153126_to_5152953_Frame_-3_57aa	T2T_NIP_fa_line4582031_Chr9_5153126_to_5152953_Frame_-3_57aa	35	1	1	1	57	6.2	11.8	2.61	1	1
T2T_NIP_fa_line4582031_Chr9_26793336_to_26794487_Frame_3_383aa	T2T_NIP_fa_line4582031_Chr9_26793336_to_26794487_Frame_3_383aa	5	1	1	1	383	39.7	6.62	2.61	1	1
T2T_NIP_fa_line1339631_Chr3_24133514_to_24133428_Frame_-3_28aa	T2T_NIP_fa_line1339631_Chr3_24133514_to_24133428_Frame_-3_28aa	68	1	1	1	28	2.9	11.71	2.6	1	1
T2T_NIP_fa_line4582031_Chr9_25646681_to_25646764_Frame_2_27aa	T2T_NIP_fa_line4582031_Chr9_25646681_to_25646764_Frame_2_27aa	78	1	1	1	27	2.9	4.28	2.59	1	1
T2T_NIP_fa_line3606330_Chr7_2897181_to_2897615_Frame_3_144aa	T2T_NIP_fa_line3606330_Chr7_2897181_to_2897615_Frame_3_144aa	10	1	1	1	144	15.3	7.21	2.58	1	1
T2T_NIP_fa_line5957338_Chr12_13531597_to_13531791_Frame_1_64aa	T2T_NIP_fa_line5957338_Chr12_13531597_to_13531791_Frame_1_64aa	30	1	1	1	64	7.3	11.55	2.58	1	1
T2T_NIP_fa_line1339631_Chr3_23562168_to_23564552_Frame_3_794aa	T2T_NIP_fa_line1339631_Chr3_23562168_to_23564552_Frame_3_794aa	2	1	1	1	794	81	6.48	2.58	1	1
T2T_NIP_fa_line1_Chr1_39517054_to_39516908_Frame_-1_48aa	T2T_NIP_fa_line1_Chr1_39517054_to_39516908_Frame_-1_48aa	25	1	1	1	48	5.1	6.48	2.58	1	1
T2T_NIP_fa_line1_Chr1_26282361_to_26282675_Frame_3_104aa	T2T_NIP_fa_line1_Chr1_26282361_to_26282675_Frame_3_104aa	12	1	1	1	104	11.5	10.1	2.57	1	1
T2T_NIP_fa_line5438812_Chr11_8360488_to_8360694_Frame_1_68aa	T2T_NIP_fa_line5438812_Chr11_8360488_to_8360694_Frame_1_68aa	13	1	1	1	68	7.6	7.59	2.56	1	1
T2T_NIP_fa_line1339631_Chr3_29734589_to_29733798_Frame_-3_263aa	T2T_NIP_fa_line1339631_Chr3_29734589_to_29733798_Frame_-3_263aa	5	1	1	1	263	27.6	8.95	2.55	1	1
T2T_NIP_fa_line1_Chr1_27624327_to_27624992_Frame_3_221aa	T2T_NIP_fa_line1_Chr1_27624327_to_27624992_Frame_3_221aa	8	1	1	1	221	22.6	9.04	2.55	1	1
T2T_NIP_fa_line4105272_Chr8_3365366_to_3364551_Frame_-2_271aa	T2T_NIP_fa_line4105272_Chr8_3365366_to_3364551_Frame_-2_271aa	5	1	1	1	271	29.6	10.18	2.55	1	1
T2T_NIP_fa_line1339631_Chr3_31441407_to_31441946_Frame_3_179aa	T2T_NIP_fa_line1339631_Chr3_31441407_to_31441946_Frame_3_179aa	16	1	1	1	179	19.1	8.31	2.53	1	1
T2T_NIP_fa_line3606330_Chr7_8062635_to_8063141_Frame_3_168aa	T2T_NIP_fa_line3606330_Chr7_8062635_to_8063141_Frame_3_168aa	13	1	1	1	168	17.3	9.99	2.53	1	1
T2T_NIP_fa_line1962965_Chr4_29384752_to_29384615_Frame_-1_45aa	T2T_NIP_fa_line1962965_Chr4_29384752_to_29384615_Frame_-1_45aa	29	1	1	1	45	4.9	9.42	2.53	1	1
T2T_NIP_fa_line1_Chr1_36098963_to_36099244_Frame_2_93aa	T2T_NIP_fa_line1_Chr1_36098963_to_36099244_Frame_2_93aa	25	1	1	1	93	9.9	8.97	2.52	1	1
T2T_NIP_fa_line1962965_Chr4_16375050_to_16375544_Frame_3_164aa	T2T_NIP_fa_line1962965_Chr4_16375050_to_16375544_Frame_3_164aa	7	1	1	1	164	18.7	8.02	2.51	1	1
T2T_NIP_fa_line1_Chr1_30593457_to_30593621_Frame_3_54aa	T2T_NIP_fa_line1_Chr1_30593457_to_30593621_Frame_3_54aa	28	1	1	1	54	6.6	6.95	2.51	1	1
T2T_NIP_fa_line4105272_Chr8_5477488_to_5476784_Frame_-3_234aa	T2T_NIP_fa_line4105272_Chr8_5477488_to_5476784_Frame_-3_234aa	6	1	1	1	234	24.7	9.51	2.51	1	1
T2T_NIP_fa_line732164_Chr2_16462329_to_16462484_Frame_3_51aa	T2T_NIP_fa_line732164_Chr2_16462329_to_16462484_Frame_3_51aa	37	1	1	1	51	6	11.37	2.51	1	1
T2T_NIP_fa_line1_Chr1_3816433_to_3816573_Frame_1_46aa	T2T_NIP_fa_line1_Chr1_3816433_to_3816573_Frame_1_46aa	46	1	1	1	46	5.3	9.79	2.49	1	1
T2T_NIP_fa_line1_Chr1_20624790_to_20624737_Frame_-2_17aa	T2T_NIP_fa_line1_Chr1_20624790_to_20624737_Frame_-2_17aa	88	1	1	1	17	2	4.22	2.49	1	1
T2T_NIP_fa_line5957338_Chr12_27778921_to_27779322_Frame_1_133aa	T2T_NIP_fa_line5957338_Chr12_27778921_to_27779322_Frame_1_133aa	13	1	1	1	133	13.1	9.63	2.49	1	1
T2T_NIP_fa_line3070957_Chr6_20772964_to_20773029_Frame_1_21aa	T2T_NIP_fa_line3070957_Chr6_20772964_to_20773029_Frame_1_21aa	81	1	1	1	21	2.4	9.54	2.49	1	1
T2T_NIP_fa_line732164_Chr2_21006274_to_21005864_Frame_-1_136aa	T2T_NIP_fa_line732164_Chr2_21006274_to_21005864_Frame_-1_136aa	10	1	1	1	136	15.6	9.63	2.49	1	1
T2T_NIP_fa_line3606330_Chr7_26947162_to_26947413_Frame_1_83aa	T2T_NIP_fa_line3606330_Chr7_26947162_to_26947413_Frame_1_83aa	19	1	1	1	83	8.6	4.08	2.48	1	1
T2T_NIP_fa_line5039946_Chr10_6567009_to_6567413_Frame_3_134aa	T2T_NIP_fa_line5039946_Chr10_6567009_to_6567413_Frame_3_134aa	22	1	1	1	134	14.5	11.93	2.48	1	1
T2T_NIP_fa_line1339631_Chr3_24092868_to_24092740_Frame_-2_42aa	T2T_NIP_fa_line1339631_Chr3_24092868_to_24092740_Frame_-2_42aa	36	1	1	1	42	4.6	7.34	2.47	1	1
T2T_NIP_fa_line1339631_Chr3_10330573_to_10330460_Frame_-1_37aa	T2T_NIP_fa_line1339631_Chr3_10330573_to_10330460_Frame_-1_37aa	30	1	1	1	37	3.9	8.73	2.46	1	1
T2T_NIP_fa_line2564276_Chr5_28806840_to_28806301_Frame_-1_179aa	T2T_NIP_fa_line2564276_Chr5_28806840_to_28806301_Frame_-1_179aa	12	1	1	1	179	19.1	11.46	2.46	1	1
T2T_NIP_fa_line3070957_Chr6_5056016_to_5055474_Frame_-3_180aa	T2T_NIP_fa_line3070957_Chr6_5056016_to_5055474_Frame_-3_180aa	11	1	1	1	180	19	9.98	2.46	1	1
T2T_NIP_fa_line732164_Chr2_35107933_to_35107376_Frame_-1_185aa	T2T_NIP_fa_line732164_Chr2_35107933_to_35107376_Frame_-1_185aa	9	1	1	1	185	21.1	11.03	2.45	1	1
T2T_NIP_fa_line5039946_Chr10_20587240_to_20587467_Frame_1_75aa	T2T_NIP_fa_line5039946_Chr10_20587240_to_20587467_Frame_1_75aa	23	1	1	1	75	7.8	4.59	2.45	1	1
T2T_NIP_fa_line732164_Chr2_18466057_to_18466986_Frame_1_309aa	T2T_NIP_fa_line732164_Chr2_18466057_to_18466986_Frame_1_309aa	6	1	1	1	309	32.4	11.97	2.45	1	1
T2T_NIP_fa_line1339631_Chr3_25053062_to_25052547_Frame_-3_171aa	T2T_NIP_fa_line1339631_Chr3_25053062_to_25052547_Frame_-3_171aa	8	1	1	1	171	19.2	12.54	2.44	1	1
T2T_NIP_fa_line1339631_Chr3_13239187_to_13239483_Frame_1_98aa	T2T_NIP_fa_line1339631_Chr3_13239187_to_13239483_Frame_1_98aa	12	1	1	1	98	10.8	7.61	2.44	1	1
T2T_NIP_fa_line2564276_Chr5_26364120_to_26364314_Frame_3_64aa	T2T_NIP_fa_line2564276_Chr5_26364120_to_26364314_Frame_3_64aa	19	1	1	1	64	7.4	7.4	2.44	1	1
T2T_NIP_fa_line5957338_Chr12_23054595_to_23054362_Frame_-1_77aa	T2T_NIP_fa_line5957338_Chr12_23054595_to_23054362_Frame_-1_77aa	16	1	1	1	77	8	12.21	2.44	1	1
T2T_NIP_fa_line1339631_Chr3_15788263_to_15788532_Frame_1_89aa	T2T_NIP_fa_line1339631_Chr3_15788263_to_15788532_Frame_1_89aa	29	1	1	1	89	9.5	7.65	2.44	1	1
T2T_NIP_fa_line5957338_Chr12_27843468_to_27842791_Frame_-1_225aa	T2T_NIP_fa_line5957338_Chr12_27843468_to_27842791_Frame_-1_225aa	6	1	1	1	225	23.3	12.38	2.44	1	1
T2T_NIP_fa_line5438812_Chr11_28984800_to_28984564_Frame_-3_78aa	T2T_NIP_fa_line5438812_Chr11_28984800_to_28984564_Frame_-3_78aa	36	1	1	1	78	8.2	12.48	2.43	1	1
T2T_NIP_fa_line1_Chr1_33373677_to_33373513_Frame_-2_54aa	T2T_NIP_fa_line1_Chr1_33373677_to_33373513_Frame_-2_54aa	30	1	1	1	54	6.1	8.84	2.43	1	1
T2T_NIP_fa_line1339631_Chr3_22858662_to_22859336_Frame_3_224aa	T2T_NIP_fa_line1339631_Chr3_22858662_to_22859336_Frame_3_224aa	8	1	1	1	224	24.3	5.11	2.43	1	1
T2T_NIP_fa_line2564276_Chr5_25802017_to_25801724_Frame_-3_97aa	T2T_NIP_fa_line2564276_Chr5_25802017_to_25801724_Frame_-3_97aa	27	1	1	1	97	10.4	12.5	2.43	1	1
T2T_NIP_fa_line3606330_Chr7_22414635_to_22414946_Frame_3_103aa	T2T_NIP_fa_line3606330_Chr7_22414635_to_22414946_Frame_3_103aa	20	1	1	1	103	10.7	10.92	2.43	1	1
T2T_NIP_fa_line3606330_Chr7_20097324_to_20099342_Frame_3_672aa	T2T_NIP_fa_line3606330_Chr7_20097324_to_20099342_Frame_3_672aa	3	1	1	1	672	71.4	4.82	2.43	1	1
T2T_NIP_fa_line732164_Chr2_17034658_to_17034209_Frame_-1_149aa	T2T_NIP_fa_line732164_Chr2_17034658_to_17034209_Frame_-1_149aa	12	1	1	1	149	16.2	9.99	2.42	1	1
T2T_NIP_fa_line732164_Chr2_29243340_to_29243594_Frame_3_84aa	T2T_NIP_fa_line732164_Chr2_29243340_to_29243594_Frame_3_84aa	18	1	1	1	84	9.2	10.23	2.42	1	1
T2T_NIP_fa_line3070957_Chr6_19684094_to_19684186_Frame_2_30aa	T2T_NIP_fa_line3070957_Chr6_19684094_to_19684186_Frame_2_30aa	50	1	1	1	30	3.7	10.68	2.42	1	1
T2T_NIP_fa_line3606330_Chr7_27922008_to_27922577_Frame_3_189aa	T2T_NIP_fa_line3606330_Chr7_27922008_to_27922577_Frame_3_189aa	7	1	1	1	189	20.6	10.87	2.41	1	1
T2T_NIP_fa_line5438812_Chr11_204904_to_204527_Frame_-2_125aa	T2T_NIP_fa_line5438812_Chr11_204904_to_204527_Frame_-2_125aa	17	1	1	1	125	12.4	11.93	2.41	1	1
T2T_NIP_fa_line1_Chr1_3753174_to_3752725_Frame_-2_149aa	T2T_NIP_fa_line1_Chr1_3753174_to_3752725_Frame_-2_149aa	9	1	1	1	149	16.1	9.72	2.4	1	1
T2T_NIP_fa_line2564276_Chr5_1013611_to_1013318_Frame_-3_97aa	T2T_NIP_fa_line2564276_Chr5_1013611_to_1013318_Frame_-3_97aa	21	1	1	1	97	9.5	10.18	2.39	1	1
T2T_NIP_fa_line5438812_Chr11_15907643_to_15907759_Frame_2_38aa	T2T_NIP_fa_line5438812_Chr11_15907643_to_15907759_Frame_2_38aa	29	1	1	1	38	4.3	11.82	2.39	1	1
T2T_NIP_fa_line1962965_Chr4_14052041_to_14051841_Frame_-3_66aa	T2T_NIP_fa_line1962965_Chr4_14052041_to_14051841_Frame_-3_66aa	42	1	1	1	66	6.2	11.15	2.39	1	1
T2T_NIP_fa_line2564276_Chr5_17361178_to_17361513_Frame_1_111aa	T2T_NIP_fa_line2564276_Chr5_17361178_to_17361513_Frame_1_111aa	22	1	1	1	111	10.6	9.98	2.39	1	1
T2T_NIP_fa_line2564276_Chr5_1336934_to_1337032_Frame_2_32aa	T2T_NIP_fa_line2564276_Chr5_1336934_to_1337032_Frame_2_32aa	44	1	1	1	32	3.3	8.02	2.39	1	1
T2T_NIP_fa_line4105272_Chr8_13278984_to_13279859_Frame_3_291aa	T2T_NIP_fa_line4105272_Chr8_13278984_to_13279859_Frame_3_291aa	9	1	1	1	291	31	9.22	2.38	1	1
T2T_NIP_fa_line1339631_Chr3_4719000_to_4719383_Frame_3_127aa	T2T_NIP_fa_line1339631_Chr3_4719000_to_4719383_Frame_3_127aa	10	1	1	1	127	14	9.16	2.38	1	1
T2T_NIP_fa_line1_Chr1_19582181_to_19582252_Frame_2_23aa	T2T_NIP_fa_line1_Chr1_19582181_to_19582252_Frame_2_23aa	74	1	1	1	23	2.5	9.04	2.38	1	1
T2T_NIP_fa_line4582031_Chr9_9507700_to_9507921_Frame_1_73aa	T2T_NIP_fa_line4582031_Chr9_9507700_to_9507921_Frame_1_73aa	18	1	1	1	73	8.5	8.97	2.37	1	1
T2T_NIP_fa_line3606330_Chr7_24762174_to_24761866_Frame_-1_102aa	T2T_NIP_fa_line3606330_Chr7_24762174_to_24761866_Frame_-1_102aa	19	1	1	1	102	10.4	11.75	2.37	1	1
T2T_NIP_fa_line5438812_Chr11_14566157_to_14566585_Frame_2_142aa	T2T_NIP_fa_line5438812_Chr11_14566157_to_14566585_Frame_2_142aa	12	1	1	1	142	16	11.93	2.36	1	1
T2T_NIP_fa_line2564276_Chr5_2293972_to_2293775_Frame_-3_65aa	T2T_NIP_fa_line2564276_Chr5_2293972_to_2293775_Frame_-3_65aa	29	1	1	1	65	7.4	8.03	2.36	1	1
T2T_NIP_fa_line2564276_Chr5_1495995_to_1495534_Frame_-1_153aa	T2T_NIP_fa_line2564276_Chr5_1495995_to_1495534_Frame_-1_153aa	24	1	1	1	153	15.5	12.21	2.36	1	1
T2T_NIP_fa_line4105272_Chr8_27654798_to_27655310_Frame_3_170aa	T2T_NIP_fa_line4105272_Chr8_27654798_to_27655310_Frame_3_170aa	12	1	1	1	170	18.3	10.64	2.36	1	1
T2T_NIP_fa_line1339631_Chr3_35793171_to_35792809_Frame_-2_120aa	T2T_NIP_fa_line1339631_Chr3_35793171_to_35792809_Frame_-2_120aa	17	1	1	1	120	13	11.21	2.36	1	1
T2T_NIP_fa_line4582031_Chr9_5959028_to_5959795_Frame_2_255aa	T2T_NIP_fa_line4582031_Chr9_5959028_to_5959795_Frame_2_255aa	13	1	1	1	255	26.8	11.8	2.35	1	1
T2T_NIP_fa_line3606330_Chr7_25270228_to_25271250_Frame_1_340aa	T2T_NIP_fa_line3606330_Chr7_25270228_to_25271250_Frame_1_340aa	5	1	1	1	340	35.2	9.19	2.35	1	1
T2T_NIP_fa_line1_Chr1_38364355_to_38364131_Frame_-1_74aa	T2T_NIP_fa_line1_Chr1_38364355_to_38364131_Frame_-1_74aa	18	1	1	1	74	7.8	12.26	2.35	1	1
T2T_NIP_fa_line1962965_Chr4_31696951_to_31701552_Frame_1_1533aa	T2T_NIP_fa_line1962965_Chr4_31696951_to_31701552_Frame_1_1533aa	1	1	1	1	1533	172.9	4.69	2.35	1	1
T2T_NIP_fa_line1_Chr1_25150687_to_25150812_Frame_1_41aa	T2T_NIP_fa_line1_Chr1_25150687_to_25150812_Frame_1_41aa	20	1	1	1	41	4.8	7.24	2.34	1	1
T2T_NIP_fa_line1_Chr1_2217775_to_2217912_Frame_1_45aa	T2T_NIP_fa_line1_Chr1_2217775_to_2217912_Frame_1_45aa	29	1	1	1	45	5	10.01	2.34	1	1
T2T_NIP_fa_line4582031_Chr9_27141250_to_27140555_Frame_-1_231aa	T2T_NIP_fa_line4582031_Chr9_27141250_to_27140555_Frame_-1_231aa	9	1	1	1	231	23.8	11.78	2.33	1	1
T2T_NIP_fa_line3606330_Chr7_3774426_to_3773485_Frame_-1_313aa	T2T_NIP_fa_line3606330_Chr7_3774426_to_3773485_Frame_-1_313aa	7	1	1	1	313	31.9	6.55	2.33	1	1
T2T_NIP_fa_line2564276_Chr5_23598041_to_23597925_Frame_-2_38aa	T2T_NIP_fa_line2564276_Chr5_23598041_to_23597925_Frame_-2_38aa	37	1	1	1	38	3.6	9.76	2.33	1	1
T2T_NIP_fa_line3070957_Chr6_9540771_to_9541508_Frame_3_245aa	T2T_NIP_fa_line3070957_Chr6_9540771_to_9541508_Frame_3_245aa	5	1	1	1	245	26.1	5.73	2.33	1	1
T2T_NIP_fa_line3070957_Chr6_17353525_to_17354259_Frame_1_244aa	T2T_NIP_fa_line3070957_Chr6_17353525_to_17354259_Frame_1_244aa	5	1	1	1	244	25.6	10.27	2.31	1	1
T2T_NIP_fa_line3070957_Chr6_5726728_to_5727495_Frame_1_255aa	T2T_NIP_fa_line3070957_Chr6_5726728_to_5727495_Frame_1_255aa	5	1	1	1	255	25.8	5.35	2.31	1	1
T2T_NIP_fa_line2564276_Chr5_27683088_to_27682372_Frame_-1_238aa	T2T_NIP_fa_line2564276_Chr5_27683088_to_27682372_Frame_-1_238aa	7	1	1	1	238	25	11.25	2.31	1	1
T2T_NIP_fa_line1339631_Chr3_1465661_to_1466167_Frame_2_168aa	T2T_NIP_fa_line1339631_Chr3_1465661_to_1466167_Frame_2_168aa	14	1	1	1	168	17.1	10.65	2.3	1	1
T2T_NIP_fa_line4582031_Chr9_21100399_to_21101049_Frame_1_216aa	T2T_NIP_fa_line4582031_Chr9_21100399_to_21101049_Frame_1_216aa	7	1	1	1	216	23	5.14	2.3	1	1
T2T_NIP_fa_line1962965_Chr4_14171891_to_14171974_Frame_2_27aa	T2T_NIP_fa_line1962965_Chr4_14171891_to_14171974_Frame_2_27aa	85	1	1	1	27	3.1	4.23	2.3	1	1
T2T_NIP_fa_line5039946_Chr10_15339787_to_15340167_Frame_1_126aa	T2T_NIP_fa_line5039946_Chr10_15339787_to_15340167_Frame_1_126aa	8	1	1	1	126	13.5	11.71	2.3	1	1
T2T_NIP_fa_line1962965_Chr4_25471206_to_25471328_Frame_3_40aa	T2T_NIP_fa_line1962965_Chr4_25471206_to_25471328_Frame_3_40aa	35	1	1	1	40	4.4	4.44	2.3	1	1
T2T_NIP_fa_line5438812_Chr11_7600732_to_7601268_Frame_1_178aa	T2T_NIP_fa_line5438812_Chr11_7600732_to_7601268_Frame_1_178aa	15	1	1	1	178	20.2	11.34	2.3	1	1
T2T_NIP_fa_line5438812_Chr11_30989425_to_30989198_Frame_-2_75aa	T2T_NIP_fa_line5438812_Chr11_30989425_to_30989198_Frame_-2_75aa	17	1	1	1	75	8.4	8.91	2.3	1	1
T2T_NIP_fa_line1_Chr1_27577526_to_27576678_Frame_-3_282aa	T2T_NIP_fa_line1_Chr1_27577526_to_27576678_Frame_-3_282aa	6	1	1	1	282	29.3	11.88	2.29	1	1
T2T_NIP_fa_line4582031_Chr9_8363240_to_8362857_Frame_-3_127aa	T2T_NIP_fa_line4582031_Chr9_8363240_to_8362857_Frame_-3_127aa	11	1	1	1	127	13.8	11.85	2.28	1	1
T2T_NIP_fa_line1_Chr1_3473569_to_3473144_Frame_-1_141aa	T2T_NIP_fa_line1_Chr1_3473569_to_3473144_Frame_-1_141aa	10	1	1	1	141	15.5	11.46	2.27	1	1
T2T_NIP_fa_line5438812_Chr11_2979851_to_2980393_Frame_2_180aa	T2T_NIP_fa_line5438812_Chr11_2979851_to_2980393_Frame_2_180aa	9	1	2	1	180	17.5	8.02	2.27	1	1
T2T_NIP_fa_line3606330_Chr7_7311932_to_7311348_Frame_-2_194aa	T2T_NIP_fa_line3606330_Chr7_7311932_to_7311348_Frame_-2_194aa	9	1	1	1	194	21.3	11.6	2.27	1	1
T2T_NIP_fa_line1339631_Chr3_9421559_to_9423325_Frame_2_588aa	T2T_NIP_fa_line1339631_Chr3_9421559_to_9423325_Frame_2_588aa	3	1	1	1	588	64.5	5.22	2.27	1	1
T2T_NIP_fa_line5957338_Chr12_23269025_to_23269354_Frame_2_109aa	T2T_NIP_fa_line5957338_Chr12_23269025_to_23269354_Frame_2_109aa	8	1	1	1	109	11.6	5.24	2.26	1	1
T2T_NIP_fa_line1_Chr1_41844647_to_41844036_Frame_-3_203aa	T2T_NIP_fa_line1_Chr1_41844647_to_41844036_Frame_-3_203aa	11	1	1	1	203	20.8	11.68	2.25	1	1
T2T_NIP_fa_line3070957_Chr6_3926323_to_3926802_Frame_1_159aa	T2T_NIP_fa_line3070957_Chr6_3926323_to_3926802_Frame_1_159aa	16	1	1	1	159	15.9	11.17	2.25	1	1
T2T_NIP_fa_line5957338_Chr12_379316_to_379591_Frame_2_91aa	T2T_NIP_fa_line5957338_Chr12_379316_to_379591_Frame_2_91aa	18	1	1	1	91	9.7	11.09	2.23	1	1
T2T_NIP_fa_line3070957_Chr6_14072325_to_14072381_Frame_3_18aa	T2T_NIP_fa_line3070957_Chr6_14072325_to_14072381_Frame_3_18aa	44	1	1	1	18	2.3	10.27	2.23	1	1
T2T_NIP_fa_line1_Chr1_35414607_to_35414780_Frame_3_57aa	T2T_NIP_fa_line1_Chr1_35414607_to_35414780_Frame_3_57aa	23	1	1	1	57	6	4.72	2.22	1	1
T2T_NIP_fa_line2564276_Chr5_1079493_to_1079410_Frame_-1_27aa	T2T_NIP_fa_line2564276_Chr5_1079493_to_1079410_Frame_-1_27aa	41	1	1	1	27	3	9	2.22	1	1
T2T_NIP_fa_line5957338_Chr12_22011990_to_22012634_Frame_3_214aa	T2T_NIP_fa_line5957338_Chr12_22011990_to_22012634_Frame_3_214aa	8	1	1	1	214	22.7	11.28	2.22	1	1
T2T_NIP_fa_line1962965_Chr4_18966576_to_18966674_Frame_3_32aa	T2T_NIP_fa_line1962965_Chr4_18966576_to_18966674_Frame_3_32aa	41	1	1	1	32	3.7	8.19	2.21	1	1
T2T_NIP_fa_line2564276_Chr5_26735328_to_26735765_Frame_3_145aa	T2T_NIP_fa_line2564276_Chr5_26735328_to_26735765_Frame_3_145aa	9	1	1	1	145	15.8	6.32	2.21	1	1
T2T_NIP_fa_line3606330_Chr7_649780_to_649703_Frame_-3_25aa	T2T_NIP_fa_line3606330_Chr7_649780_to_649703_Frame_-3_25aa	36	1	1	1	25	2.8	7.44	2.21	1	1
T2T_NIP_fa_line3606330_Chr7_19671475_to_19671915_Frame_1_146aa	T2T_NIP_fa_line3606330_Chr7_19671475_to_19671915_Frame_1_146aa	12	1	1	1	146	15.5	12	2.21	1	1
T2T_NIP_fa_line1_Chr1_24966535_to_24966347_Frame_-1_62aa	T2T_NIP_fa_line1_Chr1_24966535_to_24966347_Frame_-1_62aa	15	1	1	1	62	7.1	6.65	2.21	1	1
T2T_NIP_fa_line5957338_Chr12_2617223_to_2617273_Frame_2_16aa	T2T_NIP_fa_line5957338_Chr12_2617223_to_2617273_Frame_2_16aa	75	1	1	1	16	1.9	7.52	2.2	1	1
T2T_NIP_fa_line1339631_Chr3_775278_to_774625_Frame_-2_217aa	T2T_NIP_fa_line1339631_Chr3_775278_to_774625_Frame_-2_217aa	4	1	1	1	217	23.1	4.94	2.2	1	1
T2T_NIP_fa_line5039946_Chr10_15994359_to_15993595_Frame_-3_254aa	T2T_NIP_fa_line5039946_Chr10_15994359_to_15993595_Frame_-3_254aa	7	1	1	1	254	28.2	10.7	2.2	1	1
T2T_NIP_fa_line4105272_Chr8_17094325_to_17094002_Frame_-3_107aa	T2T_NIP_fa_line4105272_Chr8_17094325_to_17094002_Frame_-3_107aa	10	1	1	1	107	12.1	8.15	2.2	1	1
T2T_NIP_fa_line3606330_Chr7_29042975_to_29043085_Frame_2_36aa	T2T_NIP_fa_line3606330_Chr7_29042975_to_29043085_Frame_2_36aa	36	1	1	1	36	4.3	9.7	2.19	1	1
T2T_NIP_fa_line4582031_Chr9_14418907_to_14419110_Frame_1_67aa	T2T_NIP_fa_line4582031_Chr9_14418907_to_14419110_Frame_1_67aa	18	1	1	1	67	7.1	8.68	2.19	1	1
T2T_NIP_fa_line5438812_Chr11_3327308_to_3327060_Frame_-1_82aa	T2T_NIP_fa_line5438812_Chr11_3327308_to_3327060_Frame_-1_82aa	12	1	1	1	82	9.1	6.24	2.19	1	1
T2T_NIP_fa_line1_Chr1_12803586_to_12803825_Frame_3_79aa	T2T_NIP_fa_line1_Chr1_12803586_to_12803825_Frame_3_79aa	20	1	1	1	79	8.7	11.28	2.19	1	1
T2T_NIP_fa_line3606330_Chr7_28315309_to_28315596_Frame_1_95aa	T2T_NIP_fa_line3606330_Chr7_28315309_to_28315596_Frame_1_95aa	15	1	1	1	95	9.9	12.31	2.19	1	1
T2T_NIP_fa_line1962965_Chr4_8680501_to_8680689_Frame_1_62aa	T2T_NIP_fa_line1962965_Chr4_8680501_to_8680689_Frame_1_62aa	29	1	1	1	62	7	9.98	2.18	1	1
T2T_NIP_fa_line5438812_Chr11_20973664_to_20973614_Frame_-2_16aa	T2T_NIP_fa_line5438812_Chr11_20973664_to_20973614_Frame_-2_16aa	88	1	1	1	16	1.9	8.59	2.18	1	1
T2T_NIP_fa_line5957338_Chr12_14234274_to_14234408_Frame_3_44aa	T2T_NIP_fa_line5957338_Chr12_14234274_to_14234408_Frame_3_44aa	30	1	1	1	44	4.6	4.7	2.17	1	1
T2T_NIP_fa_line1339631_Chr3_2035194_to_2035114_Frame_-2_26aa	T2T_NIP_fa_line1339631_Chr3_2035194_to_2035114_Frame_-2_26aa	31	1	1	1	26	3	4.75	2.16	1	1
T2T_NIP_fa_line1_Chr1_34477142_to_34478188_Frame_2_348aa	T2T_NIP_fa_line1_Chr1_34477142_to_34478188_Frame_2_348aa	3	1	1	1	348	38.5	6.33	2.16	1	1
T2T_NIP_fa_line4582031_Chr9_15392497_to_15392577_Frame_1_26aa	T2T_NIP_fa_line4582031_Chr9_15392497_to_15392577_Frame_1_26aa	69	1	1	1	26	3.2	6.49	2.15	1	1
T2T_NIP_fa_line5438812_Chr11_19002114_to_19002257_Frame_3_47aa	T2T_NIP_fa_line5438812_Chr11_19002114_to_19002257_Frame_3_47aa	32	1	1	1	47	5.3	9.38	2.15	1	1
T2T_NIP_fa_line5957338_Chr12_9176353_to_9176523_Frame_1_56aa	T2T_NIP_fa_line5957338_Chr12_9176353_to_9176523_Frame_1_56aa	21	1	1	1	56	6.3	8.07	2.15	1	1
T2T_NIP_fa_line3606330_Chr7_22717041_to_22717745_Frame_3_234aa	T2T_NIP_fa_line3606330_Chr7_22717041_to_22717745_Frame_3_234aa	7	1	1	1	234	25.5	5.11	2.15	1	1
T2T_NIP_fa_line1339631_Chr3_30626037_to_30626153_Frame_3_38aa	T2T_NIP_fa_line1339631_Chr3_30626037_to_30626153_Frame_3_38aa	29	1	1	1	38	4.3	5.02	2.15	1	1
T2T_NIP_fa_line4582031_Chr9_20896817_to_20897014_Frame_2_65aa	T2T_NIP_fa_line4582031_Chr9_20896817_to_20897014_Frame_2_65aa	32	1	1	1	65	7.2	11.6	2.14	1	1
T2T_NIP_fa_line4105272_Chr8_24728253_to_24728020_Frame_-1_77aa	T2T_NIP_fa_line4105272_Chr8_24728253_to_24728020_Frame_-1_77aa	14	1	1	1	77	8.1	4.61	2.14	1	1
T2T_NIP_fa_line4105272_Chr8_502405_to_502067_Frame_-3_112aa	T2T_NIP_fa_line4105272_Chr8_502405_to_502067_Frame_-3_112aa	7	1	1	1	112	13.2	12.26	2.14	1	1
T2T_NIP_fa_line4105272_Chr8_27537988_to_27538065_Frame_1_25aa	T2T_NIP_fa_line4105272_Chr8_27537988_to_27538065_Frame_1_25aa	72	1	1	1	25	2.6	4.75	2.14	1	1
T2T_NIP_fa_line1339631_Chr3_33245744_to_33244698_Frame_-3_348aa	T2T_NIP_fa_line1339631_Chr3_33245744_to_33244698_Frame_-3_348aa	4	1	1	1	348	37.2	10.05	2.14	1	1
T2T_NIP_fa_line5957338_Chr12_18198368_to_18198481_Frame_2_37aa	T2T_NIP_fa_line5957338_Chr12_18198368_to_18198481_Frame_2_37aa	46	1	1	1	37	4	8.84	2.13	1	1
T2T_NIP_fa_line3606330_Chr7_10243431_to_10243553_Frame_3_40aa	T2T_NIP_fa_line3606330_Chr7_10243431_to_10243553_Frame_3_40aa	30	1	1	1	40	4.8	11.09	2.13	1	1
T2T_NIP_fa_line1339631_Chr3_29697998_to_29697666_Frame_-3_110aa	T2T_NIP_fa_line1339631_Chr3_29697998_to_29697666_Frame_-3_110aa	6	1	1	1	110	12.6	9.64	2.13	1	1
T2T_NIP_fa_line5957338_Chr12_11382244_to_11382792_Frame_1_182aa	T2T_NIP_fa_line5957338_Chr12_11382244_to_11382792_Frame_1_182aa	5	1	1	1	182	20.8	8.13	2.12	1	1
T2T_NIP_fa_line1962965_Chr4_32108382_to_32108774_Frame_3_130aa	T2T_NIP_fa_line1962965_Chr4_32108382_to_32108774_Frame_3_130aa	10	1	1	1	130	14.1	11.82	2.12	1	1
T2T_NIP_fa_line3606330_Chr7_22127431_to_22127907_Frame_1_158aa	T2T_NIP_fa_line3606330_Chr7_22127431_to_22127907_Frame_1_158aa	8	1	1	1	158	15.9	8.35	2.12	1	1
T2T_NIP_fa_line5039946_Chr10_2012947_to_2013351_Frame_1_134aa	T2T_NIP_fa_line5039946_Chr10_2012947_to_2013351_Frame_1_134aa	19	1	1	1	134	13.8	11.96	2.12	1	1
T2T_NIP_fa_line3070957_Chr6_24347253_to_24347558_Frame_3_101aa	T2T_NIP_fa_line3070957_Chr6_24347253_to_24347558_Frame_3_101aa	18	1	1	1	101	10.5	11.63	2.12	1	1
T2T_NIP_fa_line3070957_Chr6_7634704_to_7634576_Frame_-1_42aa	T2T_NIP_fa_line3070957_Chr6_7634704_to_7634576_Frame_-1_42aa	33	1	1	1	42	4.5	10.62	2.12	1	1
T2T_NIP_fa_line3070957_Chr6_1967452_to_1966487_Frame_-1_321aa	T2T_NIP_fa_line3070957_Chr6_1967452_to_1966487_Frame_-1_321aa	4	1	1	1	321	34.5	6.7	2.12	1	1
T2T_NIP_fa_line732164_Chr2_29427300_to_29427683_Frame_3_127aa	T2T_NIP_fa_line732164_Chr2_29427300_to_29427683_Frame_3_127aa	9	1	1	1	127	14.5	8.95	2.11	1	1
T2T_NIP_fa_line5039946_Chr10_48155_to_48328_Frame_2_57aa	T2T_NIP_fa_line5039946_Chr10_48155_to_48328_Frame_2_57aa	23	1	1	1	57	6.3	10.52	2.11	1	1
T2T_NIP_fa_line4582031_Chr9_21553618_to_21552578_Frame_-1_346aa	T2T_NIP_fa_line4582031_Chr9_21553618_to_21552578_Frame_-1_346aa	4	1	1	1	346	37.3	5.68	2.11	1	1
T2T_NIP_fa_line1_Chr1_30298016_to_30297915_Frame_-3_33aa	T2T_NIP_fa_line1_Chr1_30298016_to_30297915_Frame_-3_33aa	36	1	1	1	33	3.7	11.59	2.11	1	1
T2T_NIP_fa_line4105272_Chr8_4663541_to_4663374_Frame_-2_55aa	T2T_NIP_fa_line4105272_Chr8_4663541_to_4663374_Frame_-2_55aa	24	1	1	1	55	6.2	9.79	2.11	1	1
T2T_NIP_fa_line5438812_Chr11_14877892_to_14878020_Frame_1_42aa	T2T_NIP_fa_line5438812_Chr11_14877892_to_14878020_Frame_1_42aa	26	1	1	1	42	4.7	4.22	2.1	1	1
T2T_NIP_fa_line3070957_Chr6_12340096_to_12339908_Frame_-1_62aa	T2T_NIP_fa_line3070957_Chr6_12340096_to_12339908_Frame_-1_62aa	19	1	1	1	62	6.6	8.81	2.1	1	1
T2T_NIP_fa_line3606330_Chr7_13644957_to_13645004_Frame_3_15aa	T2T_NIP_fa_line3606330_Chr7_13644957_to_13645004_Frame_3_15aa	60	1	1	1	15	1.8	6.37	2.1	1	1
T2T_NIP_fa_line3606330_Chr7_14420560_to_14420477_Frame_-3_27aa	T2T_NIP_fa_line3606330_Chr7_14420560_to_14420477_Frame_-3_27aa	52	1	1	1	27	3.1	11.4	2.1	1	1
T2T_NIP_fa_line5957338_Chr12_9427784_to_9427521_Frame_-2_87aa	T2T_NIP_fa_line5957338_Chr12_9427784_to_9427521_Frame_-2_87aa	24	1	1	1	87	9.2	12.18	2.1	1	1
T2T_NIP_fa_line1962965_Chr4_23805362_to_23806213_Frame_2_283aa	T2T_NIP_fa_line1962965_Chr4_23805362_to_23806213_Frame_2_283aa	5	1	1	1	283	31	11.84	2.09	1	1
T2T_NIP_fa_line1339631_Chr3_17383595_to_17383410_Frame_-3_61aa	T2T_NIP_fa_line1339631_Chr3_17383595_to_17383410_Frame_-3_61aa	23	1	1	1	61	6.6	5.1	2.09	1	1
T2T_NIP_fa_line1339631_Chr3_21907793_to_21908203_Frame_2_136aa	T2T_NIP_fa_line1339631_Chr3_21907793_to_21908203_Frame_2_136aa	11	1	1	1	136	14	12.28	2.09	1	1
T2T_NIP_fa_line3070957_Chr6_27429353_to_27427323_Frame_-3_676aa	T2T_NIP_fa_line3070957_Chr6_27429353_to_27427323_Frame_-3_676aa	2	1	1	1	676	72.8	6.81	2.09	1	1
T2T_NIP_fa_line5039946_Chr10_1610801_to_1610691_Frame_-1_36aa	T2T_NIP_fa_line5039946_Chr10_1610801_to_1610691_Frame_-1_36aa	39	1	1	1	36	4.4	9.92	2.09	1	1
T2T_NIP_fa_line2564276_Chr5_23863681_to_23863517_Frame_-3_54aa	T2T_NIP_fa_line2564276_Chr5_23863681_to_23863517_Frame_-3_54aa	24	1	1	1	54	5.6	5.08	2.09	1	1
T2T_NIP_fa_line1962965_Chr4_27568848_to_27568693_Frame_-2_51aa	T2T_NIP_fa_line1962965_Chr4_27568848_to_27568693_Frame_-2_51aa	33	1	1	1	51	5.9	7.58	2.08	1	1
T2T_NIP_fa_line2564276_Chr5_19326188_to_19324230_Frame_-2_652aa	T2T_NIP_fa_line2564276_Chr5_19326188_to_19324230_Frame_-2_652aa	2	1	1	1	652	71.1	5.88	2.07	1	1
T2T_NIP_fa_line4582031_Chr9_26886145_to_26886101_Frame_-1_14aa	T2T_NIP_fa_line4582031_Chr9_26886145_to_26886101_Frame_-1_14aa	86	1	1	1	14	1.9	8.54	2.07	1	1
T2T_NIP_fa_line2564276_Chr5_28765127_to_28764762_Frame_-2_121aa	T2T_NIP_fa_line2564276_Chr5_28765127_to_28764762_Frame_-2_121aa	12	1	1	1	121	13.5	5.48	2.07	1	1
T2T_NIP_fa_line732164_Chr2_36068453_to_36068623_Frame_2_56aa	T2T_NIP_fa_line732164_Chr2_36068453_to_36068623_Frame_2_56aa	20	1	1	1	56	6.3	7.91	2.07	1	1
T2T_NIP_fa_line4105272_Chr8_24533968_to_24533807_Frame_-3_53aa	T2T_NIP_fa_line4105272_Chr8_24533968_to_24533807_Frame_-3_53aa	19	1	1	1	53	5.6	12.1	2.07	1	1
T2T_NIP_fa_line732164_Chr2_20631133_to_20631441_Frame_1_102aa	T2T_NIP_fa_line732164_Chr2_20631133_to_20631441_Frame_1_102aa	10	1	1	1	102	10.4	5.19	2.06	1	1
T2T_NIP_fa_line3606330_Chr7_8443573_to_8443400_Frame_-3_57aa	T2T_NIP_fa_line3606330_Chr7_8443573_to_8443400_Frame_-3_57aa	26	1	1	1	57	6	12.48	2.06	1	1
T2T_NIP_fa_line4582031_Chr9_16984655_to_16985977_Frame_2_440aa	T2T_NIP_fa_line4582031_Chr9_16984655_to_16985977_Frame_2_440aa	3	1	1	1	440	48.2	12.02	2.06	1	1
T2T_NIP_fa_line1962965_Chr4_24805486_to_24805551_Frame_1_21aa	T2T_NIP_fa_line1962965_Chr4_24805486_to_24805551_Frame_1_21aa	43	1	1	1	21	2.6	8.84	2.06	1	1
T2T_NIP_fa_line4582031_Chr9_8999269_to_8999364_Frame_1_31aa	T2T_NIP_fa_line4582031_Chr9_8999269_to_8999364_Frame_1_31aa	29	1	1	1	31	3.6	10.43	2.06	1	1
T2T_NIP_fa_line1339631_Chr3_33274319_to_33274366_Frame_2_15aa	T2T_NIP_fa_line1339631_Chr3_33274319_to_33274366_Frame_2_15aa	93	1	1	1	15	1.9	10.29	2.05	1	1
T2T_NIP_fa_line1339631_Chr3_31832964_to_31832596_Frame_-2_122aa	T2T_NIP_fa_line1339631_Chr3_31832964_to_31832596_Frame_-2_122aa	7	1	1	1	122	13.2	7.65	2.05	1	1
T2T_NIP_fa_line732164_Chr2_35583543_to_35583454_Frame_-2_29aa	T2T_NIP_fa_line732164_Chr2_35583543_to_35583454_Frame_-2_29aa	59	1	1	1	29	2.9	4.23	2.05	1	1
T2T_NIP_fa_line1962965_Chr4_13065643_to_13065515_Frame_-1_42aa	T2T_NIP_fa_line1962965_Chr4_13065643_to_13065515_Frame_-1_42aa	17	1	1	1	42	5	9.64	2.05	1	1
T2T_NIP_fa_line2564276_Chr5_19786203_to_19786445_Frame_3_80aa	T2T_NIP_fa_line2564276_Chr5_19786203_to_19786445_Frame_3_80aa	11	1	1	1	80	8.7	5.71	2.05	1	1
T2T_NIP_fa_line5957338_Chr12_26702182_to_26702084_Frame_-3_32aa	T2T_NIP_fa_line5957338_Chr12_26702182_to_26702084_Frame_-3_32aa	34	1	1	1	32	3.6	6.47	2.05	1	1
T2T_NIP_fa_line1962965_Chr4_4892469_to_4892422_Frame_-2_15aa	T2T_NIP_fa_line1962965_Chr4_4892469_to_4892422_Frame_-2_15aa	60	1	1	1	15	1.5	12	2.05	1	1
T2T_NIP_fa_line3606330_Chr7_25752820_to_25752218_Frame_-3_200aa	T2T_NIP_fa_line3606330_Chr7_25752820_to_25752218_Frame_-3_200aa	7	1	1	1	200	21.3	7.85	2.05	1	1
T2T_NIP_fa_line5039946_Chr10_11254024_to_11253935_Frame_-2_29aa	T2T_NIP_fa_line5039946_Chr10_11254024_to_11253935_Frame_-2_29aa	52	1	1	1	29	3.1	3.88	2.05	1	1
T2T_NIP_fa_line1339631_Chr3_15664005_to_15663796_Frame_-2_69aa	T2T_NIP_fa_line1339631_Chr3_15664005_to_15663796_Frame_-2_69aa	29	1	1	1	69	7.1	9.99	2.04	1	1
T2T_NIP_fa_line5039946_Chr10_5396144_to_5396239_Frame_2_31aa	T2T_NIP_fa_line5039946_Chr10_5396144_to_5396239_Frame_2_31aa	32	1	1	1	31	3.5	10.68	2.04	1	1
T2T_NIP_fa_line5039946_Chr10_15304431_to_15304625_Frame_3_64aa	T2T_NIP_fa_line5039946_Chr10_15304431_to_15304625_Frame_3_64aa	14	1	1	1	64	7.2	5.01	2.04	1	1
T2T_NIP_fa_line5957338_Chr12_28210387_to_28211535_Frame_1_382aa	T2T_NIP_fa_line5957338_Chr12_28210387_to_28211535_Frame_1_382aa	3	1	1	1	382	42.3	5.59	2.04	1	1
T2T_NIP_fa_line1_Chr1_31182633_to_31182076_Frame_-2_185aa	T2T_NIP_fa_line1_Chr1_31182633_to_31182076_Frame_-2_185aa	5	1	1	1	185	21.3	10.11	2.04	1	1
T2T_NIP_fa_line2564276_Chr5_21321604_to_21321404_Frame_-3_66aa	T2T_NIP_fa_line2564276_Chr5_21321604_to_21321404_Frame_-3_66aa	18	1	1	1	66	6.9	7.12	2.03	1	1
T2T_NIP_fa_line2564276_Chr5_7754026_to_7754145_Frame_1_39aa	T2T_NIP_fa_line2564276_Chr5_7754026_to_7754145_Frame_1_39aa	49	1	1	1	39	3.6	7.87	2.03	1	1
T2T_NIP_fa_line4105272_Chr8_9567852_to_9567956_Frame_3_34aa	T2T_NIP_fa_line4105272_Chr8_9567852_to_9567956_Frame_3_34aa	71	1	1	1	34	3.6	8.66	2.03	1	1
T2T_NIP_fa_line1339631_Chr3_35758371_to_35758141_Frame_-2_76aa	T2T_NIP_fa_line1339631_Chr3_35758371_to_35758141_Frame_-2_76aa	16	1	1	1	76	8.7	12.13	2.03	1	1
T2T_NIP_fa_line1339631_Chr3_8364607_to_8364969_Frame_1_120aa	T2T_NIP_fa_line1339631_Chr3_8364607_to_8364969_Frame_1_120aa	12	1	1	1	120	12.5	10.86	2.03	1	1
T2T_NIP_fa_line1_Chr1_41875934_to_41874807_Frame_-3_375aa	T2T_NIP_fa_line1_Chr1_41875934_to_41874807_Frame_-3_375aa	5	1	1	1	375	39.8	6.09	2.03	1	1
T2T_NIP_fa_line5957338_Chr12_19683543_to_19684274_Frame_3_243aa	T2T_NIP_fa_line5957338_Chr12_19683543_to_19684274_Frame_3_243aa	6	1	1	1	243	26.4	10.74	2.03	1	1
T2T_NIP_fa_line1962965_Chr4_34150694_to_34150416_Frame_-3_92aa	T2T_NIP_fa_line1962965_Chr4_34150694_to_34150416_Frame_-3_92aa	12	1	1	1	92	9.8	9.55	2.03	1	1
T2T_NIP_fa_line1339631_Chr3_32081341_to_32080268_Frame_-1_357aa	T2T_NIP_fa_line1339631_Chr3_32081341_to_32080268_Frame_-1_357aa	4	1	1	1	357	37.6	9.64	2.03	1	1
T2T_NIP_fa_line3070957_Chr6_25090549_to_25090911_Frame_1_120aa	T2T_NIP_fa_line3070957_Chr6_25090549_to_25090911_Frame_1_120aa	6	1	1	1	120	12.6	9.01	2.02	1	1
T2T_NIP_fa_line2564276_Chr5_26669528_to_26669998_Frame_2_156aa	T2T_NIP_fa_line2564276_Chr5_26669528_to_26669998_Frame_2_156aa	10	1	1	1	156	15.2	9.41	2.02	1	1
T2T_NIP_fa_line3606330_Chr7_29501141_to_29501269_Frame_2_42aa	T2T_NIP_fa_line3606330_Chr7_29501141_to_29501269_Frame_2_42aa	36	1	1	1	42	4.9	9.32	2.02	1	1
T2T_NIP_fa_line3070957_Chr6_28268225_to_28267974_Frame_-3_83aa	T2T_NIP_fa_line3070957_Chr6_28268225_to_28267974_Frame_-3_83aa	11	1	1	1	83	9.2	8.69	2.01	1	1
T2T_NIP_fa_line1_Chr1_41753719_to_41753585_Frame_-1_44aa	T2T_NIP_fa_line1_Chr1_41753719_to_41753585_Frame_-1_44aa	32	1	1	1	44	4.1	8.27	2.01	1	1
T2T_NIP_fa_line3070957_Chr6_26545866_to_26544739_Frame_-2_375aa	T2T_NIP_fa_line3070957_Chr6_26545866_to_26544739_Frame_-2_375aa	4	1	1	1	375	39.2	4.31	2.01	1	1
T2T_NIP_fa_line4105272_Chr8_22791078_to_22790740_Frame_-1_112aa	T2T_NIP_fa_line4105272_Chr8_22791078_to_22790740_Frame_-1_112aa	13	1	1	1	112	12.5	5.1	2.01	1	1
T2T_NIP_fa_line732164_Chr2_30935631_to_30934987_Frame_-2_214aa	T2T_NIP_fa_line732164_Chr2_30935631_to_30934987_Frame_-2_214aa	5	1	1	1	214	22.5	10.04	2	1	1
T2T_NIP_fa_line732164_Chr2_5957138_to_5956797_Frame_-3_113aa	T2T_NIP_fa_line732164_Chr2_5957138_to_5956797_Frame_-3_113aa	14	1	1	1	113	11	4.96	2	1	1
T2T_NIP_fa_line2564276_Chr5_6769146_to_6769069_Frame_-1_25aa	T2T_NIP_fa_line2564276_Chr5_6769146_to_6769069_Frame_-1_25aa	40	1	1	1	25	2.9	9.47	2	1	1
T2T_NIP_fa_line1339631_Chr3_12963161_to_12962757_Frame_-3_134aa	T2T_NIP_fa_line1339631_Chr3_12963161_to_12962757_Frame_-3_134aa	11	1	1	1	134	14.7	11.75	2	1	1
T2T_NIP_fa_line1_Chr1_22259710_to_22258235_Frame_-1_491aa	T2T_NIP_fa_line1_Chr1_22259710_to_22258235_Frame_-1_491aa	4	1	1	1	491	49.9	5.83	2	1	1
T2T_NIP_fa_line5039946_Chr10_15780847_to_15780347_Frame_-2_166aa	T2T_NIP_fa_line5039946_Chr10_15780847_to_15780347_Frame_-2_166aa	7	1	1	1	166	18.5	12.38	2	1	1
T2T_NIP_fa_line732164_Chr2_32087792_to_32087947_Frame_2_51aa	T2T_NIP_fa_line732164_Chr2_32087792_to_32087947_Frame_2_51aa	18	1	1	1	51	5.9	9.1	2	1	1
T2T_NIP_fa_line732164_Chr2_34322174_to_34322254_Frame_2_26aa	T2T_NIP_fa_line732164_Chr2_34322174_to_34322254_Frame_2_26aa	69	1	1	1	26	2.8	6.3	2	1	1
T2T_NIP_fa_line5957338_Chr12_8893248_to_8892358_Frame_-1_296aa	T2T_NIP_fa_line5957338_Chr12_8893248_to_8892358_Frame_-1_296aa	4	1	1	1	296	31.7	10.77	1.99	1	1
T2T_NIP_fa_line2564276_Chr5_11087366_to_11086830_Frame_-2_178aa	T2T_NIP_fa_line2564276_Chr5_11087366_to_11086830_Frame_-2_178aa	10	1	1	1	178	19.4	11.27	1.98	1	1
T2T_NIP_fa_line3606330_Chr7_24270650_to_24270267_Frame_-2_127aa	T2T_NIP_fa_line3606330_Chr7_24270650_to_24270267_Frame_-2_127aa	9	1	1	1	127	13.5	11.14	1.98	1	1
T2T_NIP_fa_line1_Chr1_10037894_to_10037781_Frame_-3_37aa	T2T_NIP_fa_line1_Chr1_10037894_to_10037781_Frame_-3_37aa	30	1	1	1	37	4.2	7.2	1.98	1	1
T2T_NIP_fa_line1_Chr1_13650257_to_13650376_Frame_2_39aa	T2T_NIP_fa_line1_Chr1_13650257_to_13650376_Frame_2_39aa	28	1	1	1	39	4.5	11.33	1.98	1	1
T2T_NIP_fa_line3606330_Chr7_27391529_to_27390405_Frame_-2_374aa	T2T_NIP_fa_line3606330_Chr7_27391529_to_27390405_Frame_-2_374aa	3	1	1	1	374	40.9	6.46	1.98	1	1
T2T_NIP_fa_line5438812_Chr11_6533778_to_6534011_Frame_3_77aa	T2T_NIP_fa_line5438812_Chr11_6533778_to_6534011_Frame_3_77aa	17	1	1	1	77	8.2	12	1.98	1	1
T2T_NIP_fa_line1339631_Chr3_4035261_to_4035644_Frame_3_127aa	T2T_NIP_fa_line1339631_Chr3_4035261_to_4035644_Frame_3_127aa	8	1	1	1	127	13.8	12.22	1.98	1	1
T2T_NIP_fa_line3606330_Chr7_19067518_to_19067823_Frame_1_101aa	T2T_NIP_fa_line3606330_Chr7_19067518_to_19067823_Frame_1_101aa	10	1	1	1	101	11.2	5.19	1.98	1	1
T2T_NIP_fa_line1339631_Chr3_33279998_to_33280213_Frame_2_71aa	T2T_NIP_fa_line1339631_Chr3_33279998_to_33280213_Frame_2_71aa	18	1	1	1	71	8.1	5.62	1.98	1	1
T2T_NIP_fa_line5438812_Chr11_16132499_to_16132428_Frame_-1_23aa	T2T_NIP_fa_line5438812_Chr11_16132499_to_16132428_Frame_-1_23aa	78	1	1	1	23	2.6	9.77	1.98	1	1
T2T_NIP_fa_line2564276_Chr5_1521191_to_1519821_Frame_-2_456aa	T2T_NIP_fa_line2564276_Chr5_1521191_to_1519821_Frame_-2_456aa	4	1	1	1	456	49.1	9.57	1.98	1	1
T2T_NIP_fa_line1339631_Chr3_3136106_to_3135894_Frame_-3_70aa	T2T_NIP_fa_line1339631_Chr3_3136106_to_3135894_Frame_-3_70aa	14	1	1	1	70	7.1	9.19	1.97	1	1
T2T_NIP_fa_line1339631_Chr3_26470878_to_26470570_Frame_-2_102aa	T2T_NIP_fa_line1339631_Chr3_26470878_to_26470570_Frame_-2_102aa	11	1	1	1	102	11.4	11.87	1.97	1	1
T2T_NIP_fa_line1962965_Chr4_31848220_to_31848651_Frame_1_143aa	T2T_NIP_fa_line1962965_Chr4_31848220_to_31848651_Frame_1_143aa	9	1	1	1	143	15.8	12.45	1.97	1	1
T2T_NIP_fa_line4105272_Chr8_22191404_to_22191580_Frame_2_58aa	T2T_NIP_fa_line4105272_Chr8_22191404_to_22191580_Frame_2_58aa	16	1	1	1	58	6.3	6.23	1.97	1	1
T2T_NIP_fa_line1962965_Chr4_4849923_to_4850021_Frame_3_32aa	T2T_NIP_fa_line1962965_Chr4_4849923_to_4850021_Frame_3_32aa	50	1	1	1	32	3.6	9.54	1.97	1	1
T2T_NIP_fa_line1339631_Chr3_32430989_to_32431630_Frame_2_213aa	T2T_NIP_fa_line1339631_Chr3_32430989_to_32431630_Frame_2_213aa	10	1	1	1	213	22.3	9.64	1.97	1	1
T2T_NIP_fa_line5438812_Chr11_17295336_to_17295590_Frame_3_84aa	T2T_NIP_fa_line5438812_Chr11_17295336_to_17295590_Frame_3_84aa	13	1	1	1	84	9.3	6.49	1.97	1	1
T2T_NIP_fa_line3070957_Chr6_1969683_to_1968988_Frame_-2_231aa	T2T_NIP_fa_line3070957_Chr6_1969683_to_1968988_Frame_-2_231aa	6	1	1	1	231	24.8	11.03	1.97	1	1
T2T_NIP_fa_line3070957_Chr6_3966344_to_3966039_Frame_-3_101aa	T2T_NIP_fa_line3070957_Chr6_3966344_to_3966039_Frame_-3_101aa	10	1	1	1	101	11.4	4.7	1.97	1	1
T2T_NIP_fa_line4105272_Chr8_9480770_to_9480678_Frame_-2_30aa	T2T_NIP_fa_line4105272_Chr8_9480770_to_9480678_Frame_-2_30aa	57	1	1	1	30	3.5	4.46	1.97	1	1
T2T_NIP_fa_line1_Chr1_2598095_to_2598048_Frame_-3_15aa	T2T_NIP_fa_line1_Chr1_2598095_to_2598048_Frame_-3_15aa	93	1	1	1	15	1.6	4.5	1.97	1	1
T2T_NIP_fa_line4105272_Chr8_443759_to_443797_Frame_2_12aa	T2T_NIP_fa_line4105272_Chr8_443759_to_443797_Frame_2_12aa	83	1	1	1	12	1.3	6.24	1.97	1	1
T2T_NIP_fa_line3070957_Chr6_27091975_to_27091928_Frame_-1_15aa	T2T_NIP_fa_line3070957_Chr6_27091975_to_27091928_Frame_-1_15aa	87	1	1	1	15	1.7	9.99	1.96	1	1
T2T_NIP_fa_line1_Chr1_6226770_to_6226886_Frame_3_38aa	T2T_NIP_fa_line1_Chr1_6226770_to_6226886_Frame_3_38aa	34	1	1	1	38	3.8	4.75	1.96	1	1
T2T_NIP_fa_line3606330_Chr7_12871862_to_12871776_Frame_-2_28aa	T2T_NIP_fa_line3606330_Chr7_12871862_to_12871776_Frame_-2_28aa	43	1	1	1	28	3	9.74	1.96	1	1
T2T_NIP_fa_line5957338_Chr12_8978193_to_8978711_Frame_3_172aa	T2T_NIP_fa_line5957338_Chr12_8978193_to_8978711_Frame_3_172aa	8	1	1	1	172	19.3	12.47	1.96	1	1
T2T_NIP_fa_line732164_Chr2_833024_to_832374_Frame_-3_216aa	T2T_NIP_fa_line732164_Chr2_833024_to_832374_Frame_-3_216aa	5	1	1	1	216	25.3	7.02	1.96	1	1
T2T_NIP_fa_line5438812_Chr11_2693001_to_2692852_Frame_-3_49aa	T2T_NIP_fa_line5438812_Chr11_2693001_to_2692852_Frame_-3_49aa	33	1	1	1	49	5.1	7.18	1.96	1	1
T2T_NIP_fa_line4105272_Chr8_21900722_to_21900952_Frame_2_76aa	T2T_NIP_fa_line4105272_Chr8_21900722_to_21900952_Frame_2_76aa	17	1	1	1	76	8	6.49	1.96	1	1
T2T_NIP_fa_line1_Chr1_26977457_to_26977822_Frame_2_121aa	T2T_NIP_fa_line1_Chr1_26977457_to_26977822_Frame_2_121aa	12	1	1	1	121	13.5	5.83	1.96	1	1
T2T_NIP_fa_line5957338_Chr12_24245373_to_24245741_Frame_3_122aa	T2T_NIP_fa_line5957338_Chr12_24245373_to_24245741_Frame_3_122aa	15	1	1	1	122	12	11.85	1.95	1	1
T2T_NIP_fa_line732164_Chr2_22292967_to_22293836_Frame_3_289aa	T2T_NIP_fa_line732164_Chr2_22292967_to_22293836_Frame_3_289aa	6	1	1	1	289	31.8	6.15	1.95	1	1
T2T_NIP_fa_line732164_Chr2_20092568_to_20092110_Frame_-3_152aa	T2T_NIP_fa_line732164_Chr2_20092568_to_20092110_Frame_-3_152aa	8	1	1	1	152	15.2	12.04	1.95	1	1
T2T_NIP_fa_line2564276_Chr5_9885457_to_9885612_Frame_1_51aa	T2T_NIP_fa_line2564276_Chr5_9885457_to_9885612_Frame_1_51aa	33	1	1	1	51	5.5	8.03	1.95	1	1
T2T_NIP_fa_line3606330_Chr7_17134392_to_17134574_Frame_3_60aa	T2T_NIP_fa_line3606330_Chr7_17134392_to_17134574_Frame_3_60aa	27	1	1	1	60	6.4	9.98	1.94	1	1
T2T_NIP_fa_line1962965_Chr4_19377997_to_19378251_Frame_1_84aa	T2T_NIP_fa_line1962965_Chr4_19377997_to_19378251_Frame_1_84aa	19	1	1	1	84	9.2	8.05	1.94	1	1
T2T_NIP_fa_line1_Chr1_19274591_to_19274989_Frame_2_132aa	T2T_NIP_fa_line1_Chr1_19274591_to_19274989_Frame_2_132aa	13	1	1	1	132	14	11.53	1.94	1	1
T2T_NIP_fa_line732164_Chr2_29191815_to_29192408_Frame_3_197aa	T2T_NIP_fa_line732164_Chr2_29191815_to_29192408_Frame_3_197aa	6	1	1	1	197	21.7	7.84	1.94	1	1
T2T_NIP_fa_line3070957_Chr6_10583984_to_10584226_Frame_2_80aa	T2T_NIP_fa_line3070957_Chr6_10583984_to_10584226_Frame_2_80aa	15	1	1	1	80	8.8	5.17	1.94	1	1
T2T_NIP_fa_line4582031_Chr9_18886157_to_18886882_Frame_2_241aa	T2T_NIP_fa_line4582031_Chr9_18886157_to_18886882_Frame_2_241aa	4	1	1	1	241	27.7	9.77	1.94	1	1
T2T_NIP_fa_line2564276_Chr5_27029141_to_27028863_Frame_-2_92aa	T2T_NIP_fa_line2564276_Chr5_27029141_to_27028863_Frame_-2_92aa	10	1	1	1	92	10.2	11.05	1.94	1	1
T2T_NIP_fa_line2564276_Chr5_1682160_to_1681360_Frame_-1_266aa	T2T_NIP_fa_line2564276_Chr5_1682160_to_1681360_Frame_-1_266aa	4	1	1	1	266	27.9	6.52	1.93	1	1
T2T_NIP_fa_line4582031_Chr9_25557486_to_25557551_Frame_3_21aa	T2T_NIP_fa_line4582031_Chr9_25557486_to_25557551_Frame_3_21aa	57	1	1	1	21	2.3	5.47	1.93	1	1
T2T_NIP_fa_line1339631_Chr3_36802436_to_36802666_Frame_2_76aa	T2T_NIP_fa_line1339631_Chr3_36802436_to_36802666_Frame_2_76aa	13	1	1	1	76	8.2	4.25	1.93	1	1
T2T_NIP_fa_line5438812_Chr11_22413047_to_22412400_Frame_-1_215aa	T2T_NIP_fa_line5438812_Chr11_22413047_to_22412400_Frame_-1_215aa	6	1	1	1	215	23.2	9.54	1.93	1	1
T2T_NIP_fa_line732164_Chr2_17576629_to_17576441_Frame_-1_62aa	T2T_NIP_fa_line732164_Chr2_17576629_to_17576441_Frame_-1_62aa	24	1	1	1	62	8.1	9.67	1.93	1	1
T2T_NIP_fa_line3606330_Chr7_21803720_to_21803827_Frame_2_35aa	T2T_NIP_fa_line3606330_Chr7_21803720_to_21803827_Frame_2_35aa	37	1	1	1	35	3.8	7.24	1.93	1	1
T2T_NIP_fa_line1_Chr1_22574887_to_22574964_Frame_1_25aa	T2T_NIP_fa_line1_Chr1_22574887_to_22574964_Frame_1_25aa	36	1	1	1	25	3.1	5.63	1.93	1	1
T2T_NIP_fa_line4582031_Chr9_22168680_to_22169144_Frame_3_154aa	T2T_NIP_fa_line4582031_Chr9_22168680_to_22169144_Frame_3_154aa	14	1	1	1	154	16.2	6.95	1.93	1	1
T2T_NIP_fa_line1962965_Chr4_14688626_to_14687769_Frame_-3_285aa	T2T_NIP_fa_line1962965_Chr4_14688626_to_14687769_Frame_-3_285aa	4	1	1	1	285	29.7	8.13	1.93	1	1
T2T_NIP_fa_line1339631_Chr3_15555100_to_15554960_Frame_-1_46aa	T2T_NIP_fa_line1339631_Chr3_15555100_to_15554960_Frame_-1_46aa	28	1	1	1	46	5	9.28	1.93	1	1
T2T_NIP_fa_line3070957_Chr6_22619813_to_22620349_Frame_2_178aa	T2T_NIP_fa_line3070957_Chr6_22619813_to_22620349_Frame_2_178aa	13	1	1	1	178	18.3	11.71	1.92	1	1
T2T_NIP_fa_line3606330_Chr7_3513740_to_3514657_Frame_2_305aa	T2T_NIP_fa_line3606330_Chr7_3513740_to_3514657_Frame_2_305aa	3	1	1	1	305	32.1	9.73	1.92	1	1
T2T_NIP_fa_line1_Chr1_43078361_to_43077972_Frame_-3_129aa	T2T_NIP_fa_line1_Chr1_43078361_to_43077972_Frame_-3_129aa	9	1	1	1	129	14.4	6.51	1.92	1	1
T2T_NIP_fa_line1_Chr1_10260223_to_10260756_Frame_1_177aa	T2T_NIP_fa_line1_Chr1_10260223_to_10260756_Frame_1_177aa	9	1	1	1	177	17.8	12.41	1.92	1	1
T2T_NIP_fa_line732164_Chr2_30200949_to_30200173_Frame_-2_258aa	T2T_NIP_fa_line732164_Chr2_30200949_to_30200173_Frame_-2_258aa	5	1	1	1	258	27.6	10.24	1.92	1	1
T2T_NIP_fa_line2564276_Chr5_1743510_to_1743773_Frame_3_87aa	T2T_NIP_fa_line2564276_Chr5_1743510_to_1743773_Frame_3_87aa	21	1	1	1	87	8.8	8.57	1.92	1	1
T2T_NIP_fa_line3070957_Chr6_26827942_to_26828142_Frame_1_66aa	T2T_NIP_fa_line3070957_Chr6_26827942_to_26828142_Frame_1_66aa	21	1	1	1	66	7.8	7.55	1.92	1	1
T2T_NIP_fa_line5039946_Chr10_18053509_to_18053679_Frame_1_56aa	T2T_NIP_fa_line5039946_Chr10_18053509_to_18053679_Frame_1_56aa	30	1	1	1	56	6.1	9.54	1.92	1	1
T2T_NIP_fa_line5039946_Chr10_13811912_to_13814137_Frame_2_741aa	T2T_NIP_fa_line5039946_Chr10_13811912_to_13814137_Frame_2_741aa	2	1	1	1	741	75.9	8.75	1.92	1	1
T2T_NIP_fa_line732164_Chr2_2104818_to_2105345_Frame_3_175aa	T2T_NIP_fa_line732164_Chr2_2104818_to_2105345_Frame_3_175aa	7	1	1	1	175	18.8	6.9	1.92	1	1
T2T_NIP_fa_line1339631_Chr3_13138506_to_13138952_Frame_3_148aa	T2T_NIP_fa_line1339631_Chr3_13138506_to_13138952_Frame_3_148aa	13	1	1	1	148	15.6	10.23	1.91	1	1
T2T_NIP_fa_line1962965_Chr4_10671628_to_10671443_Frame_-1_61aa	T2T_NIP_fa_line1962965_Chr4_10671628_to_10671443_Frame_-1_61aa	16	1	1	1	61	6.9	10.98	1.91	1	1
T2T_NIP_fa_line732164_Chr2_19530936_to_19531184_Frame_3_82aa	T2T_NIP_fa_line732164_Chr2_19530936_to_19531184_Frame_3_82aa	11	1	1	1	82	8.8	9.1	1.91	1	1
T2T_NIP_fa_line732164_Chr2_1460774_to_1460418_Frame_-3_118aa	T2T_NIP_fa_line732164_Chr2_1460774_to_1460418_Frame_-3_118aa	22	1	1	1	118	12	9.99	1.91	1	1
T2T_NIP_fa_line4105272_Chr8_18156700_to_18157347_Frame_1_215aa	T2T_NIP_fa_line4105272_Chr8_18156700_to_18157347_Frame_1_215aa	5	1	1	1	215	24.1	8.38	1.91	1	1
T2T_NIP_fa_line1962965_Chr4_21672578_to_21672006_Frame_-3_190aa	T2T_NIP_fa_line1962965_Chr4_21672578_to_21672006_Frame_-3_190aa	10	1	1	1	190	20.4	8.92	1.91	1	1
T2T_NIP_fa_line5438812_Chr11_1004403_to_1004504_Frame_3_33aa	T2T_NIP_fa_line5438812_Chr11_1004403_to_1004504_Frame_3_33aa	33	1	1	1	33	3.8	9.99	1.91	1	1
T2T_NIP_fa_line4105272_Chr8_25264956_to_25265021_Frame_3_21aa	T2T_NIP_fa_line4105272_Chr8_25264956_to_25265021_Frame_3_21aa	76	1	1	1	21	2.3	4.23	1.91	1	1
T2T_NIP_fa_line5039946_Chr10_12959946_to_12959500_Frame_-3_148aa	T2T_NIP_fa_line5039946_Chr10_12959946_to_12959500_Frame_-3_148aa	13	1	1	1	148	15.9	8.69	1.91	1	1
T2T_NIP_fa_line1_Chr1_20034657_to_20034397_Frame_-2_86aa	T2T_NIP_fa_line1_Chr1_20034657_to_20034397_Frame_-2_86aa	10	1	1	1	86	9.1	11.9	1.91	1	1
T2T_NIP_fa_line4582031_Chr9_14119038_to_14119295_Frame_3_85aa	T2T_NIP_fa_line4582031_Chr9_14119038_to_14119295_Frame_3_85aa	15	1	1	1	85	9	11.21	1.91	1	1
T2T_NIP_fa_line5957338_Chr12_13532740_to_13533195_Frame_1_151aa	T2T_NIP_fa_line5957338_Chr12_13532740_to_13533195_Frame_1_151aa	7	1	1	1	151	17.2	8.79	1.9	1	1
T2T_NIP_fa_line5438812_Chr11_3885212_to_3885174_Frame_-1_12aa	T2T_NIP_fa_line5438812_Chr11_3885212_to_3885174_Frame_-1_12aa	83	1	1	1	12	1.4	10.01	1.9	1	1
T2T_NIP_fa_line732164_Chr2_28097852_to_28097790_Frame_-3_20aa	T2T_NIP_fa_line732164_Chr2_28097852_to_28097790_Frame_-3_20aa	50	1	1	1	20	2.4	9.7	1.9	1	1
T2T_NIP_fa_line3606330_Chr7_27398717_to_27398544_Frame_-2_57aa	T2T_NIP_fa_line3606330_Chr7_27398717_to_27398544_Frame_-2_57aa	33	1	1	1	57	6.5	12.07	1.9	1	1
T2T_NIP_fa_line5957338_Chr12_14648249_to_14647866_Frame_-2_127aa	T2T_NIP_fa_line5957338_Chr12_14648249_to_14647866_Frame_-2_127aa	9	1	1	1	127	14	10.01	1.9	1	1
T2T_NIP_fa_line5957338_Chr12_14321859_to_14322395_Frame_3_178aa	T2T_NIP_fa_line5957338_Chr12_14321859_to_14322395_Frame_3_178aa	7	1	1	1	178	18.8	11.46	1.9	1	1
T2T_NIP_fa_line5039946_Chr10_1330129_to_1330677_Frame_1_182aa	T2T_NIP_fa_line5039946_Chr10_1330129_to_1330677_Frame_1_182aa	6	1	1	1	182	19.4	7.08	1.9	1	1
T2T_NIP_fa_line2564276_Chr5_10590241_to_10589792_Frame_-3_149aa	T2T_NIP_fa_line2564276_Chr5_10590241_to_10589792_Frame_-3_149aa	7	1	1	1	149	14.9	8.22	1.9	1	1
T2T_NIP_fa_line5039946_Chr10_2466101_to_2466310_Frame_2_69aa	T2T_NIP_fa_line5039946_Chr10_2466101_to_2466310_Frame_2_69aa	46	1	1	1	69	7.2	11.4	0	1	1
T2T_NIP_fa_line1962965_Chr4_23976252_to_23975848_Frame_-2_134aa	T2T_NIP_fa_line1962965_Chr4_23976252_to_23975848_Frame_-2_134aa	27	1	1	1	134	14.9	11.59	0	1	1
T2T_NIP_fa_line3606330_Chr7_27551859_to_27551969_Frame_3_36aa	T2T_NIP_fa_line3606330_Chr7_27551859_to_27551969_Frame_3_36aa	89	1	1	1	36	4.3	8.25	0	1	1
T2T_NIP_fa_line3606330_Chr7_23382185_to_23382325_Frame_2_46aa	T2T_NIP_fa_line3606330_Chr7_23382185_to_23382325_Frame_2_46aa	72	1	1	1	46	5.4	9.11	0	1	1
T2T_NIP_fa_line732164_Chr2_1180342_to_1179920_Frame_-1_140aa	T2T_NIP_fa_line732164_Chr2_1180342_to_1179920_Frame_-1_140aa	25	1	1	1	140	14.2	10.96	0	1	1
T2T_NIP_fa_line1339631_Chr3_406892_to_406338_Frame_-3_184aa	T2T_NIP_fa_line1339631_Chr3_406892_to_406338_Frame_-3_184aa	21	1	1	1	184	18.9	11.71	0	1	1
T2T_NIP_fa_line732164_Chr2_17188314_to_17187883_Frame_-2_143aa	T2T_NIP_fa_line732164_Chr2_17188314_to_17187883_Frame_-2_143aa	26	1	1	1	143	14.7	9.41	0	1	1
T2T_NIP_fa_line5039946_Chr10_18150749_to_18149976_Frame_-1_257aa	T2T_NIP_fa_line5039946_Chr10_18150749_to_18149976_Frame_-1_257aa	16	1	1	1	257	26.9	11.18	0	1	1
T2T_NIP_fa_line1_Chr1_37468251_to_37467313_Frame_-2_312aa	T2T_NIP_fa_line1_Chr1_37468251_to_37467313_Frame_-2_312aa	10	1	1	1	312	34.1	6.48	0	1	1
T2T_NIP_fa_line1_Chr1_37111779_to_37111946_Frame_3_55aa	T2T_NIP_fa_line1_Chr1_37111779_to_37111946_Frame_3_55aa	45	1	1	1	55	5.9	7.18	0	1	1
