# Supplementary material for: Research progress of peptides discovery and function in resistance to abiotic stress in plant
Source: Stress Biol. 2025 May 23;5(1):36. doi: 10.1007/s44154-025-00220-1 (PMC12102433; doi:10.1007/s44154-025-00220-1)
Supplement: Supplementary file 3 — Supplementary Material 3: Table S3. Detailed information of peptides identified in Sample3 (L-MH63). [file 44154_2025_220_MOESM3_ESM.xlsx]

## Sheet: Sheet1
Accession	Description	Coverage [%]	# Peptides	# PSMs	# Unique Peptides	# AAs	MW [kDa]	calc. pI	Score Sequest HT: Sequest HT	# Peptides (by Search Engine): Sequest HT	# Protein Groups
T2T_NIP_fa_line3606330_Chr7_14690594_to_14690713_Frame_2_39aa	T2T_NIP_fa_line3606330_Chr7_14690594_to_14690713_Frame_2_39aa	56	8	9	8	39	4.5	5.02	29.47	8	1
T2T_NIP_fa_line5438812_Chr11_30989844_to_30989440_Frame_-3_134aa	T2T_NIP_fa_line5438812_Chr11_30989844_to_30989440_Frame_-3_134aa	23	8	11	8	134	15.1	8.12	27.39	8	1
T2T_NIP_fa_line1_Chr1_21238924_to_21239118_Frame_1_64aa	T2T_NIP_fa_line1_Chr1_21238924_to_21239118_Frame_1_64aa	50	8	23	3	64	7.3	9.74	26.62	8	1
T2T_NIP_fa_line3070957_Chr6_1221849_to_1221358_Frame_-2_163aa	T2T_NIP_fa_line3070957_Chr6_1221849_to_1221358_Frame_-2_163aa	17	3	6	3	163	18	8.27	26.41	3	1
T2T_NIP_fa_line1_Chr1_17909999_to_17910754_Frame_2_251aa	T2T_NIP_fa_line1_Chr1_17909999_to_17910754_Frame_2_251aa	10	6	8	6	251	26.8	5.16	26.18	6	1
T2T_NIP_fa_line1339631_Chr3_12376120_to_12376629_Frame_1_169aa	T2T_NIP_fa_line1339631_Chr3_12376120_to_12376629_Frame_1_169aa	19	6	8	6	169	18.1	9.58	21.34	6	1
T2T_NIP_fa_line5039946_Chr10_11379602_to_11381059_Frame_2_485aa	T2T_NIP_fa_line5039946_Chr10_11379602_to_11381059_Frame_2_485aa	11	7	8	7	485	53.8	6.92	21.24	7	1
T2T_NIP_fa_line1339631_Chr3_35680244_to_35680630_Frame_2_128aa	T2T_NIP_fa_line1339631_Chr3_35680244_to_35680630_Frame_2_128aa	19	5	6	5	128	13	10.15	18.16	5	1
T2T_NIP_fa_line5039946_Chr10_23135833_to_23136033_Frame_1_66aa	T2T_NIP_fa_line5039946_Chr10_23135833_to_23136033_Frame_1_66aa	62	6	6	1	66	7.9	3.75	16	6	1
T2T_NIP_fa_line1_Chr1_30627933_to_30628838_Frame_3_301aa	T2T_NIP_fa_line1_Chr1_30627933_to_30628838_Frame_3_301aa	8	4	6	4	301	32	6.54	14.14	4	1
T2T_NIP_fa_line3606330_Chr7_28703197_to_28702601_Frame_-3_198aa	T2T_NIP_fa_line3606330_Chr7_28703197_to_28702601_Frame_-3_198aa	10	3	5	3	198	20.9	11.85	13.7	3	1
T2T_NIP_fa_line4105272_Chr8_247344_to_246910_Frame_-1_144aa	T2T_NIP_fa_line4105272_Chr8_247344_to_246910_Frame_-1_144aa	19	5	6	5	144	15.4	4.56	13.5	5	1
T2T_NIP_fa_line4582031_Chr9_26372996_to_26373490_Frame_2_164aa	T2T_NIP_fa_line4582031_Chr9_26372996_to_26373490_Frame_2_164aa	9	1	6	1	164	17.6	11.81	12.74	1	1
T2T_NIP_fa_line4105272_Chr8_9340072_to_9339104_Frame_-3_322aa	T2T_NIP_fa_line4105272_Chr8_9340072_to_9339104_Frame_-3_322aa	7	3	4	3	322	35.7	8.75	12.64	3	1
T2T_NIP_fa_line4105272_Chr8_22697937_to_22697260_Frame_-1_225aa	T2T_NIP_fa_line4105272_Chr8_22697937_to_22697260_Frame_-1_225aa	13	5	5	5	225	23.1	6.9	12.35	5	1
T2T_NIP_fa_line3606330_Chr7_14689916_to_14690356_Frame_2_146aa	T2T_NIP_fa_line3606330_Chr7_14689916_to_14690356_Frame_2_146aa	22	4	5	4	146	14.8	9.06	12.19	4	1
T2T_NIP_fa_line5039946_Chr10_9782065_to_9782580_Frame_1_171aa	T2T_NIP_fa_line5039946_Chr10_9782065_to_9782580_Frame_1_171aa	26	5	5	5	171	17.2	4.86	11.65	5	1
T2T_NIP_fa_line4582031_Chr9_23081876_to_23082313_Frame_2_145aa	T2T_NIP_fa_line4582031_Chr9_23081876_to_23082313_Frame_2_145aa	29	5	5	5	145	14.6	3.76	10.98	5	1
T2T_NIP_fa_line1_Chr1_7375622_to_7375236_Frame_-3_128aa	T2T_NIP_fa_line1_Chr1_7375622_to_7375236_Frame_-3_128aa	39	4	5	4	128	13.5	4.37	10.97	4	1
T2T_NIP_fa_line5039946_Chr10_17095991_to_17095320_Frame_-1_223aa	T2T_NIP_fa_line5039946_Chr10_17095991_to_17095320_Frame_-1_223aa	22	4	4	4	223	19	6.71	10.74	4	1
T2T_NIP_fa_line4105272_Chr8_709071_to_709214_Frame_3_47aa	T2T_NIP_fa_line4105272_Chr8_709071_to_709214_Frame_3_47aa	36	2	4	2	47	4.9	7.85	10.5	2	1
T2T_NIP_fa_line1_Chr1_38280367_to_38282718_Frame_1_783aa	T2T_NIP_fa_line1_Chr1_38280367_to_38282718_Frame_1_783aa	2	3	4	3	783	81.6	8.97	10.36	3	1
T2T_NIP_fa_line2564276_Chr5_19709763_to_19710833_Frame_3_356aa	T2T_NIP_fa_line2564276_Chr5_19709763_to_19710833_Frame_3_356aa	9	3	4	3	356	38.6	6.79	10.27	3	1
T2T_NIP_fa_line5438812_Chr11_8094554_to_8094868_Frame_2_104aa	T2T_NIP_fa_line5438812_Chr11_8094554_to_8094868_Frame_2_104aa	19	2	3	2	104	11	4.88	10.18	2	1
T2T_NIP_fa_line3606330_Chr7_21803720_to_21803827_Frame_2_35aa	T2T_NIP_fa_line3606330_Chr7_21803720_to_21803827_Frame_2_35aa	63	3	3	3	35	3.8	7.24	9.77	3	1
T2T_NIP_fa_line3606330_Chr7_2149795_to_2149031_Frame_-3_254aa	T2T_NIP_fa_line3606330_Chr7_2149795_to_2149031_Frame_-3_254aa	13	3	4	3	254	27.5	10.15	9.57	3	1
T2T_NIP_fa_line2564276_Chr5_21936573_to_21937481_Frame_3_302aa	T2T_NIP_fa_line2564276_Chr5_21936573_to_21937481_Frame_3_302aa	11	1	2	1	302	31.1	11.63	9.41	1	1
T2T_NIP_fa_line5039946_Chr10_22523746_to_22524063_Frame_1_105aa	T2T_NIP_fa_line5039946_Chr10_22523746_to_22524063_Frame_1_105aa	33	1	2	1	105	11.2	10.01	9.01	1	1
T2T_NIP_fa_line4105272_Chr8_28280282_to_28280677_Frame_2_131aa	T2T_NIP_fa_line4105272_Chr8_28280282_to_28280677_Frame_2_131aa	12	2	3	2	131	13.3	10.92	8.94	2	1
T2T_NIP_fa_line1339631_Chr3_5917162_to_5918460_Frame_1_432aa	T2T_NIP_fa_line1339631_Chr3_5917162_to_5918460_Frame_1_432aa	5	3	3	3	432	48.5	9.63	8.93	3	1
T2T_NIP_fa_line3606330_Chr7_21520965_to_21521213_Frame_3_82aa	T2T_NIP_fa_line3606330_Chr7_21520965_to_21521213_Frame_3_82aa	41	1	2	1	82	8.7	12.18	8.84	1	1
T2T_NIP_fa_line3606330_Chr7_18128505_to_18130499_Frame_3_664aa	T2T_NIP_fa_line3606330_Chr7_18128505_to_18130499_Frame_3_664aa	4	1	2	1	664	70.1	4.72	8.82	1	1
T2T_NIP_fa_line3606330_Chr7_22717041_to_22717745_Frame_3_234aa	T2T_NIP_fa_line3606330_Chr7_22717041_to_22717745_Frame_3_234aa	17	2	3	2	234	25.5	5.11	8.81	2	1
T2T_NIP_fa_line5957338_Chr12_27368107_to_27368478_Frame_1_123aa	T2T_NIP_fa_line5957338_Chr12_27368107_to_27368478_Frame_1_123aa	16	3	3	3	123	13.7	7.44	8.3	3	1
T2T_NIP_fa_line1339631_Chr3_3865180_to_3865617_Frame_1_145aa	T2T_NIP_fa_line1339631_Chr3_3865180_to_3865617_Frame_1_145aa	12	1	3	1	145	16.6	10.55	8.2	1	1
T2T_NIP_fa_line2564276_Chr5_5988321_to_5987110_Frame_-1_403aa	T2T_NIP_fa_line2564276_Chr5_5988321_to_5987110_Frame_-1_403aa	10	1	3	1	403	43.3	11.91	8.08	1	1
T2T_NIP_fa_line5438812_Chr11_21481152_to_21482231_Frame_3_359aa	T2T_NIP_fa_line5438812_Chr11_21481152_to_21482231_Frame_3_359aa	8	3	3	1	359	36.9	5.94	7.94	3	1
T2T_NIP_fa_line5957338_Chr12_1489263_to_1488436_Frame_-1_275aa	T2T_NIP_fa_line5957338_Chr12_1489263_to_1488436_Frame_-1_275aa	13	1	2	1	275	27.3	12.06	7.93	1	1
T2T_NIP_fa_line732164_Chr2_846290_to_845778_Frame_-3_170aa	T2T_NIP_fa_line732164_Chr2_846290_to_845778_Frame_-3_170aa	12	3	3	3	170	19.1	4.51	7.72	3	1
T2T_NIP_fa_line4105272_Chr8_28232085_to_28231285_Frame_-1_266aa	T2T_NIP_fa_line4105272_Chr8_28232085_to_28231285_Frame_-1_266aa	12	3	3	3	266	28.8	9.22	7.64	3	1
T2T_NIP_fa_line3070957_Chr6_12637680_to_12638255_Frame_3_191aa	T2T_NIP_fa_line3070957_Chr6_12637680_to_12638255_Frame_3_191aa	9	2	3	2	191	20.8	9.64	7.6	2	1
T2T_NIP_fa_line1339631_Chr3_33245744_to_33244698_Frame_-3_348aa	T2T_NIP_fa_line1339631_Chr3_33245744_to_33244698_Frame_-3_348aa	10	2	2	2	348	37.2	10.05	7.21	2	1
T2T_NIP_fa_line1962965_Chr4_6325049_to_6324705_Frame_-3_114aa	T2T_NIP_fa_line1962965_Chr4_6325049_to_6324705_Frame_-3_114aa	32	3	3	3	114	11.7	7.5	7.09	3	1
T2T_NIP_fa_line3070957_Chr6_306209_to_305508_Frame_-3_233aa	T2T_NIP_fa_line3070957_Chr6_306209_to_305508_Frame_-3_233aa	16	3	3	3	233	24	6.68	7.07	3	1
T2T_NIP_fa_line1339631_Chr3_29734589_to_29733798_Frame_-3_263aa	T2T_NIP_fa_line1339631_Chr3_29734589_to_29733798_Frame_-3_263aa	5	3	3	3	263	27.6	8.95	7.06	3	1
T2T_NIP_fa_line3606330_Chr7_25274255_to_25275436_Frame_2_393aa	T2T_NIP_fa_line3606330_Chr7_25274255_to_25275436_Frame_2_393aa	4	3	3	3	393	41.2	9.52	7.03	3	1
T2T_NIP_fa_line4105272_Chr8_25526423_to_25526947_Frame_2_174aa	T2T_NIP_fa_line4105272_Chr8_25526423_to_25526947_Frame_2_174aa	9	7	8	7	174	18.4	12.28	6.99	7	1
T2T_NIP_fa_line732164_Chr2_34541598_to_34542026_Frame_3_142aa	T2T_NIP_fa_line732164_Chr2_34541598_to_34542026_Frame_3_142aa	14	2	2	2	142	16.1	7.83	6.95	2	1
T2T_NIP_fa_line4105272_Chr8_6159593_to_6159462_Frame_-2_43aa	T2T_NIP_fa_line4105272_Chr8_6159593_to_6159462_Frame_-2_43aa	70	1	2	1	43	4.8	8.38	6.95	1	1
T2T_NIP_fa_line1_Chr1_18129980_to_18130333_Frame_2_117aa	T2T_NIP_fa_line1_Chr1_18129980_to_18130333_Frame_2_117aa	19	1	2	1	117	13	8.37	6.94	1	1
T2T_NIP_fa_line3606330_Chr7_2940048_to_2940401_Frame_3_117aa	T2T_NIP_fa_line3606330_Chr7_2940048_to_2940401_Frame_3_117aa	31	2	2	2	117	10.7	3.8	6.9	2	1
T2T_NIP_fa_line4105272_Chr8_9293215_to_9293015_Frame_-3_66aa	T2T_NIP_fa_line4105272_Chr8_9293215_to_9293015_Frame_-3_66aa	64	1	2	1	66	7.1	9.88	6.77	1	1
T2T_NIP_fa_line4105272_Chr8_24974081_to_24973914_Frame_-2_55aa	T2T_NIP_fa_line4105272_Chr8_24974081_to_24973914_Frame_-2_55aa	29	3	3	3	55	5.7	8.66	6.71	3	1
T2T_NIP_fa_line5039946_Chr10_18583771_to_18584079_Frame_1_102aa	T2T_NIP_fa_line5039946_Chr10_18583771_to_18584079_Frame_1_102aa	23	3	3	3	102	11.2	6.28	6.67	3	1
T2T_NIP_fa_line1339631_Chr3_16724854_to_16725000_Frame_1_48aa	T2T_NIP_fa_line1339631_Chr3_16724854_to_16725000_Frame_1_48aa	52	2	3	2	48	4.6	3.59	6.66	2	1
T2T_NIP_fa_line3070957_Chr6_29050208_to_29049942_Frame_-3_88aa	T2T_NIP_fa_line3070957_Chr6_29050208_to_29049942_Frame_-3_88aa	20	3	3	3	88	9.7	7.5	6.62	3	1
T2T_NIP_fa_line5957338_Chr12_1530108_to_1529551_Frame_-1_185aa	T2T_NIP_fa_line5957338_Chr12_1530108_to_1529551_Frame_-1_185aa	12	1	2	1	185	20.9	9.54	6.53	1	1
T2T_NIP_fa_line5039946_Chr10_6567009_to_6567413_Frame_3_134aa	T2T_NIP_fa_line5039946_Chr10_6567009_to_6567413_Frame_3_134aa	22	1	2	1	134	14.5	11.93	6.48	1	1
T2T_NIP_fa_line5438812_Chr11_12662595_to_12661972_Frame_-3_207aa	T2T_NIP_fa_line5438812_Chr11_12662595_to_12661972_Frame_-3_207aa	6	1	3	1	207	23.3	7.59	6.44	1	1
T2T_NIP_fa_line1_Chr1_12689952_to_12689353_Frame_-2_199aa	T2T_NIP_fa_line1_Chr1_12689952_to_12689353_Frame_-2_199aa	8	3	3	3	199	22.4	9.99	6.15	3	1
T2T_NIP_fa_line2564276_Chr5_23598041_to_23597925_Frame_-2_38aa	T2T_NIP_fa_line2564276_Chr5_23598041_to_23597925_Frame_-2_38aa	66	2	2	2	38	3.6	9.76	5.89	2	1
T2T_NIP_fa_line1962965_Chr4_35901797_to_35902378_Frame_2_193aa	T2T_NIP_fa_line1962965_Chr4_35901797_to_35902378_Frame_2_193aa	17	2	2	2	193	21.3	10.27	5.88	2	1
T2T_NIP_fa_line3070957_Chr6_969748_to_969458_Frame_-1_96aa	T2T_NIP_fa_line3070957_Chr6_969748_to_969458_Frame_-1_96aa	14	1	2	1	96	10.6	5.97	5.65	1	1
T2T_NIP_fa_line5039946_Chr10_19840696_to_19840376_Frame_-2_106aa	T2T_NIP_fa_line5039946_Chr10_19840696_to_19840376_Frame_-2_106aa	15	1	2	1	106	11.7	8.46	5.64	1	1
T2T_NIP_fa_line1_Chr1_37521822_to_37523294_Frame_3_490aa	T2T_NIP_fa_line1_Chr1_37521822_to_37523294_Frame_3_490aa	4	1	1	1	490	52.5	6.67	5.52	1	1
T2T_NIP_fa_line4582031_Chr9_24943058_to_24942621_Frame_-3_145aa	T2T_NIP_fa_line4582031_Chr9_24943058_to_24942621_Frame_-3_145aa	26	1	1	1	145	14.7	12.21	5.41	1	1
T2T_NIP_fa_line732164_Chr2_35172050_to_35172616_Frame_2_188aa	T2T_NIP_fa_line732164_Chr2_35172050_to_35172616_Frame_2_188aa	9	1	2	1	188	20.1	5.83	5.4	1	1
T2T_NIP_fa_line732164_Chr2_19862514_to_19863044_Frame_3_176aa	T2T_NIP_fa_line732164_Chr2_19862514_to_19863044_Frame_3_176aa	27	1	1	1	176	18.7	4.91	5.26	1	1
T2T_NIP_fa_line4105272_Chr8_1101845_to_1101195_Frame_-2_216aa	T2T_NIP_fa_line4105272_Chr8_1101845_to_1101195_Frame_-2_216aa	8	2	2	2	216	21.7	10.21	5.18	2	1
T2T_NIP_fa_line1339631_Chr3_19867751_to_19866942_Frame_-3_269aa	T2T_NIP_fa_line1339631_Chr3_19867751_to_19866942_Frame_-3_269aa	10	2	2	2	269	28.9	5.02	5.16	2	1
T2T_NIP_fa_line3070957_Chr6_3926323_to_3926802_Frame_1_159aa	T2T_NIP_fa_line3070957_Chr6_3926323_to_3926802_Frame_1_159aa	16	2	2	2	159	15.9	11.17	5.11	2	1
T2T_NIP_fa_line3606330_Chr7_4584334_to_4583681_Frame_-3_217aa	T2T_NIP_fa_line3606330_Chr7_4584334_to_4583681_Frame_-3_217aa	9	1	2	1	217	23.9	12.25	5.07	1	1
T2T_NIP_fa_line5957338_Chr12_16403046_to_16403324_Frame_3_92aa	T2T_NIP_fa_line5957338_Chr12_16403046_to_16403324_Frame_3_92aa	43	1	1	1	92	9.8	10.14	5.06	1	1
T2T_NIP_fa_line1962965_Chr4_8630081_to_8630440_Frame_2_119aa	T2T_NIP_fa_line1962965_Chr4_8630081_to_8630440_Frame_2_119aa	41	1	1	1	119	12.4	4.53	5.03	1	1
T2T_NIP_fa_line1339631_Chr3_13238770_to_13238961_Frame_1_63aa	T2T_NIP_fa_line1339631_Chr3_13238770_to_13238961_Frame_1_63aa	25	1	2	1	63	7	5.57	5.01	1	1
T2T_NIP_fa_line732164_Chr2_5480136_to_5479486_Frame_-2_216aa	T2T_NIP_fa_line732164_Chr2_5480136_to_5479486_Frame_-2_216aa	6	2	2	2	216	23.5	5.53	4.89	2	1
T2T_NIP_fa_line3606330_Chr7_19760030_to_19761166_Frame_2_378aa	T2T_NIP_fa_line3606330_Chr7_19760030_to_19761166_Frame_2_378aa	12	2	2	2	378	29.3	9.31	4.84	2	1
T2T_NIP_fa_line3070957_Chr6_5847448_to_5847230_Frame_-1_72aa	T2T_NIP_fa_line3070957_Chr6_5847448_to_5847230_Frame_-1_72aa	49	1	1	1	72	8	7.52	4.79	1	1
T2T_NIP_fa_line5039946_Chr10_11330354_to_11329275_Frame_-1_359aa	T2T_NIP_fa_line5039946_Chr10_11330354_to_11329275_Frame_-1_359aa	7	2	2	2	359	39.6	5.25	4.79	2	1
T2T_NIP_fa_line1339631_Chr3_1671275_to_1671544_Frame_2_89aa	T2T_NIP_fa_line1339631_Chr3_1671275_to_1671544_Frame_2_89aa	29	2	2	2	89	9.9	8.98	4.78	2	1
T2T_NIP_fa_line1339631_Chr3_24739542_to_24739664_Frame_3_40aa	T2T_NIP_fa_line1339631_Chr3_24739542_to_24739664_Frame_3_40aa	75	1	1	1	40	4.4	9.54	4.77	1	1
T2T_NIP_fa_line1339631_Chr3_25772779_to_25771796_Frame_-1_327aa	T2T_NIP_fa_line1339631_Chr3_25772779_to_25771796_Frame_-1_327aa	5	1	2	1	327	36.5	8.27	4.76	1	1
T2T_NIP_fa_line732164_Chr2_22533216_to_22533377_Frame_3_53aa	T2T_NIP_fa_line732164_Chr2_22533216_to_22533377_Frame_3_53aa	74	1	1	1	53	5.3	11	4.76	1	1
T2T_NIP_fa_line1_Chr1_24151745_to_24152464_Frame_2_239aa	T2T_NIP_fa_line1_Chr1_24151745_to_24152464_Frame_2_239aa	6	1	2	1	239	24.4	11.9	4.74	1	1
T2T_NIP_fa_line3606330_Chr7_29819849_to_29819694_Frame_-2_51aa	T2T_NIP_fa_line3606330_Chr7_29819849_to_29819694_Frame_-2_51aa	25	1	2	1	51	5.7	6.44	4.71	1	1
T2T_NIP_fa_line5039946_Chr10_12585392_to_12585613_Frame_2_73aa	T2T_NIP_fa_line5039946_Chr10_12585392_to_12585613_Frame_2_73aa	47	1	1	1	73	7.7	10.37	4.7	1	1
T2T_NIP_fa_line2564276_Chr5_18064130_to_18064726_Frame_2_198aa	T2T_NIP_fa_line2564276_Chr5_18064130_to_18064726_Frame_2_198aa	15	2	2	1	198	21.6	11.93	4.69	2	1
T2T_NIP_fa_line4105272_Chr8_23547101_to_23546808_Frame_-2_97aa	T2T_NIP_fa_line4105272_Chr8_23547101_to_23546808_Frame_-2_97aa	36	1	1	1	97	9.9	8.68	4.6	1	1
T2T_NIP_fa_line3070957_Chr6_20591999_to_20592190_Frame_2_63aa	T2T_NIP_fa_line3070957_Chr6_20591999_to_20592190_Frame_2_63aa	17	1	2	1	63	7.5	9.99	4.59	1	1
T2T_NIP_fa_line3606330_Chr7_12871862_to_12871776_Frame_-2_28aa	T2T_NIP_fa_line3606330_Chr7_12871862_to_12871776_Frame_-2_28aa	43	1	2	1	28	3	9.74	4.57	1	1
T2T_NIP_fa_line3070957_Chr6_12533896_to_12534183_Frame_1_95aa	T2T_NIP_fa_line3070957_Chr6_12533896_to_12534183_Frame_1_95aa	15	1	2	1	95	10.4	4.36	4.53	1	1
T2T_NIP_fa_line3070957_Chr6_4540389_to_4540649_Frame_3_86aa	T2T_NIP_fa_line3070957_Chr6_4540389_to_4540649_Frame_3_86aa	12	2	3	2	86	9.4	11.94	4.53	2	1
T2T_NIP_fa_line1339631_Chr3_27133561_to_27134259_Frame_1_232aa	T2T_NIP_fa_line1339631_Chr3_27133561_to_27134259_Frame_1_232aa	16	1	1	1	232	23.6	4.91	4.51	1	1
T2T_NIP_fa_line3606330_Chr7_27577864_to_27577403_Frame_-3_153aa	T2T_NIP_fa_line3606330_Chr7_27577864_to_27577403_Frame_-3_153aa	7	2	3	2	153	16	12.09	4.51	2	1
T2T_NIP_fa_line3070957_Chr6_13905519_to_13905076_Frame_-2_147aa	T2T_NIP_fa_line3070957_Chr6_13905519_to_13905076_Frame_-2_147aa	23	1	1	1	147	16.5	12.18	4.51	1	1
T2T_NIP_fa_line5957338_Chr12_10355119_to_10355397_Frame_1_92aa	T2T_NIP_fa_line5957338_Chr12_10355119_to_10355397_Frame_1_92aa	15	2	2	2	92	10.1	10.81	4.49	2	1
T2T_NIP_fa_line4105272_Chr8_26611719_to_26611126_Frame_-1_197aa	T2T_NIP_fa_line4105272_Chr8_26611719_to_26611126_Frame_-1_197aa	18	1	1	1	197	20.7	6.81	4.48	1	1
T2T_NIP_fa_line2564276_Chr5_22077679_to_22076315_Frame_-3_454aa	T2T_NIP_fa_line2564276_Chr5_22077679_to_22076315_Frame_-3_454aa	4	1	1	1	454	47.8	8.66	4.48	1	1
T2T_NIP_fa_line1962965_Chr4_30503323_to_30503084_Frame_-1_79aa	T2T_NIP_fa_line1962965_Chr4_30503323_to_30503084_Frame_-1_79aa	46	1	1	1	79	7.8	12.53	4.47	1	1
T2T_NIP_fa_line4105272_Chr8_5930327_to_5930590_Frame_2_87aa	T2T_NIP_fa_line4105272_Chr8_5930327_to_5930590_Frame_2_87aa	39	1	1	1	87	9.6	11.59	4.46	1	1
T2T_NIP_fa_line3606330_Chr7_21802968_to_21803348_Frame_3_126aa	T2T_NIP_fa_line3606330_Chr7_21802968_to_21803348_Frame_3_126aa	18	2	2	2	126	14.5	8.92	4.4	2	1
T2T_NIP_fa_line5039946_Chr10_23458351_to_23459229_Frame_1_292aa	T2T_NIP_fa_line5039946_Chr10_23458351_to_23459229_Frame_1_292aa	4	1	2	1	292	32.3	8.91	4.39	1	1
T2T_NIP_fa_line732164_Chr2_34439225_to_34439482_Frame_2_85aa	T2T_NIP_fa_line732164_Chr2_34439225_to_34439482_Frame_2_85aa	15	1	2	1	85	9.3	5.95	4.32	1	1
T2T_NIP_fa_line732164_Chr2_35722571_to_35721024_Frame_-3_515aa	T2T_NIP_fa_line732164_Chr2_35722571_to_35721024_Frame_-3_515aa	2	2	2	2	515	54.3	7.17	4.31	2	1
T2T_NIP_fa_line4105272_Chr8_18920512_to_18920195_Frame_-3_105aa	T2T_NIP_fa_line4105272_Chr8_18920512_to_18920195_Frame_-3_105aa	30	1	2	1	105	11.5	6.51	4.31	1	1
T2T_NIP_fa_line1962965_Chr4_22331998_to_22331492_Frame_-1_168aa	T2T_NIP_fa_line1962965_Chr4_22331998_to_22331492_Frame_-1_168aa	7	1	2	1	168	18.6	9	4.31	1	1
T2T_NIP_fa_line1_Chr1_11174797_to_11175081_Frame_1_94aa	T2T_NIP_fa_line1_Chr1_11174797_to_11175081_Frame_1_94aa	35	1	2	1	94	9.9	9.47	4.29	1	1
T2T_NIP_fa_line4582031_Chr9_5771432_to_5771007_Frame_-3_141aa	T2T_NIP_fa_line4582031_Chr9_5771432_to_5771007_Frame_-3_141aa	22	1	1	1	141	15.7	9.55	4.28	1	1
T2T_NIP_fa_line5438812_Chr11_3969242_to_3968661_Frame_-1_193aa	T2T_NIP_fa_line5438812_Chr11_3969242_to_3968661_Frame_-1_193aa	18	1	1	1	193	19.9	7.34	4.26	1	1
T2T_NIP_fa_line2564276_Chr5_24785107_to_24785451_Frame_1_114aa	T2T_NIP_fa_line2564276_Chr5_24785107_to_24785451_Frame_1_114aa	42	1	1	1	114	11.6	9.69	4.22	1	1
T2T_NIP_fa_line1_Chr1_37339863_to_37340063_Frame_3_66aa	T2T_NIP_fa_line1_Chr1_37339863_to_37340063_Frame_3_66aa	27	2	2	2	66	6.9	9.99	4.19	2	1
T2T_NIP_fa_line1339631_Chr3_34276793_to_34277299_Frame_2_168aa	T2T_NIP_fa_line1339631_Chr3_34276793_to_34277299_Frame_2_168aa	17	2	2	2	168	17.4	9.04	4.19	2	1
T2T_NIP_fa_line732164_Chr2_22871907_to_22872365_Frame_3_152aa	T2T_NIP_fa_line732164_Chr2_22871907_to_22872365_Frame_3_152aa	12	1	1	1	152	14.7	8.98	4.15	1	1
T2T_NIP_fa_line5957338_Chr12_12667226_to_12667393_Frame_2_55aa	T2T_NIP_fa_line5957338_Chr12_12667226_to_12667393_Frame_2_55aa	24	1	2	1	55	5.8	10.27	4.15	1	1
T2T_NIP_fa_line5957338_Chr12_22014794_to_22014582_Frame_-2_70aa	T2T_NIP_fa_line5957338_Chr12_22014794_to_22014582_Frame_-2_70aa	53	1	1	1	70	7	5.31	4.07	1	1
T2T_NIP_fa_line1_Chr1_10365402_to_10365575_Frame_3_57aa	T2T_NIP_fa_line1_Chr1_10365402_to_10365575_Frame_3_57aa	23	1	2	1	57	6.6	4.34	3.92	1	1
T2T_NIP_fa_line3070957_Chr6_24432278_to_24432439_Frame_2_53aa	T2T_NIP_fa_line3070957_Chr6_24432278_to_24432439_Frame_2_53aa	25	2	2	2	53	6.1	11.41	3.89	2	1
T2T_NIP_fa_line1339631_Chr3_30842367_to_30841990_Frame_-2_125aa	T2T_NIP_fa_line1339631_Chr3_30842367_to_30841990_Frame_-2_125aa	33	1	1	1	125	12.9	10.35	3.86	1	1
T2T_NIP_fa_line1339631_Chr3_5506323_to_5505466_Frame_-2_285aa	T2T_NIP_fa_line1339631_Chr3_5506323_to_5505466_Frame_-2_285aa	15	1	1	1	285	29.8	12.02	3.79	1	1
T2T_NIP_fa_line1339631_Chr3_18406053_to_18406721_Frame_3_222aa	T2T_NIP_fa_line1339631_Chr3_18406053_to_18406721_Frame_3_222aa	16	1	1	1	222	23.8	9.29	3.78	1	1
T2T_NIP_fa_line732164_Chr2_23594445_to_23595953_Frame_3_502aa	T2T_NIP_fa_line732164_Chr2_23594445_to_23595953_Frame_3_502aa	4	1	1	1	502	53.9	7.28	3.73	1	1
T2T_NIP_fa_line5039946_Chr10_19708675_to_19709226_Frame_1_183aa	T2T_NIP_fa_line5039946_Chr10_19708675_to_19709226_Frame_1_183aa	32	1	1	1	183	17.4	8	3.73	1	1
T2T_NIP_fa_line1962965_Chr4_30496381_to_30497118_Frame_1_245aa	T2T_NIP_fa_line1962965_Chr4_30496381_to_30497118_Frame_1_245aa	14	1	1	1	245	25.1	10.02	3.67	1	1
T2T_NIP_fa_line5039946_Chr10_17879521_to_17879363_Frame_-2_52aa	T2T_NIP_fa_line5039946_Chr10_17879521_to_17879363_Frame_-2_52aa	62	1	1	1	52	5.5	6.25	3.63	1	1
T2T_NIP_fa_line732164_Chr2_815009_to_815563_Frame_2_184aa	T2T_NIP_fa_line732164_Chr2_815009_to_815563_Frame_2_184aa	20	1	1	1	184	19.8	11.53	3.55	1	1
T2T_NIP_fa_line1962965_Chr4_8286106_to_8285795_Frame_-1_103aa	T2T_NIP_fa_line1962965_Chr4_8286106_to_8285795_Frame_-1_103aa	29	1	1	1	103	11.8	9.41	3.53	1	1
T2T_NIP_fa_line3606330_Chr7_22547329_to_22546502_Frame_-3_275aa	T2T_NIP_fa_line3606330_Chr7_22547329_to_22546502_Frame_-3_275aa	5	1	1	1	275	30.1	10.07	3.46	1	1
T2T_NIP_fa_line3070957_Chr6_30341109_to_30340702_Frame_-2_135aa	T2T_NIP_fa_line3070957_Chr6_30341109_to_30340702_Frame_-2_135aa	27	1	2	1	135	14.7	11.63	3.43	1	1
T2T_NIP_fa_line1339631_Chr3_1839226_to_1839471_Frame_1_81aa	T2T_NIP_fa_line1339631_Chr3_1839226_to_1839471_Frame_1_81aa	43	1	1	1	81	8.7	11.58	3.42	1	1
T2T_NIP_fa_line5438812_Chr11_27475682_to_27475954_Frame_2_90aa	T2T_NIP_fa_line5438812_Chr11_27475682_to_27475954_Frame_2_90aa	36	1	1	1	90	9.6	12.38	3.42	1	1
T2T_NIP_fa_line1_Chr1_35780159_to_35780419_Frame_2_86aa	T2T_NIP_fa_line1_Chr1_35780159_to_35780419_Frame_2_86aa	23	1	1	1	86	9.1	9.72	3.4	1	1
T2T_NIP_fa_line1_Chr1_13871907_to_13872206_Frame_3_99aa	T2T_NIP_fa_line1_Chr1_13871907_to_13872206_Frame_3_99aa	23	1	1	1	99	10.6	11.47	3.38	1	1
T2T_NIP_fa_line1339631_Chr3_23893814_to_23893518_Frame_-3_98aa	T2T_NIP_fa_line1339631_Chr3_23893814_to_23893518_Frame_-3_98aa	38	1	1	1	98	10	12	3.37	1	1
T2T_NIP_fa_line1_Chr1_27998980_to_27998681_Frame_-1_99aa	T2T_NIP_fa_line1_Chr1_27998980_to_27998681_Frame_-1_99aa	38	1	2	1	99	10.4	6.01	3.34	1	1
T2T_NIP_fa_line3606330_Chr7_17512285_to_17511803_Frame_-3_160aa	T2T_NIP_fa_line3606330_Chr7_17512285_to_17511803_Frame_-3_160aa	23	1	1	1	160	16.2	6.57	3.33	1	1
T2T_NIP_fa_line4105272_Chr8_8893180_to_8894658_Frame_1_492aa	T2T_NIP_fa_line4105272_Chr8_8893180_to_8894658_Frame_1_492aa	4	1	1	1	492	52.6	6.68	3.29	1	1
T2T_NIP_fa_line5957338_Chr12_2469387_to_2469479_Frame_3_30aa	T2T_NIP_fa_line5957338_Chr12_2469387_to_2469479_Frame_3_30aa	90	1	1	1	30	3.6	8.19	3.28	1	1
T2T_NIP_fa_line1339631_Chr3_9421559_to_9423325_Frame_2_588aa	T2T_NIP_fa_line1339631_Chr3_9421559_to_9423325_Frame_2_588aa	4	1	1	1	588	64.5	5.22	3.28	1	1
T2T_NIP_fa_line1962965_Chr4_35033051_to_35032635_Frame_-3_138aa	T2T_NIP_fa_line1962965_Chr4_35033051_to_35032635_Frame_-3_138aa	30	1	1	1	138	14.4	9.33	3.26	1	1
T2T_NIP_fa_line1962965_Chr4_23123400_to_23121814_Frame_-2_528aa	T2T_NIP_fa_line1962965_Chr4_23123400_to_23121814_Frame_-2_528aa	4	1	1	1	528	57.3	11.21	3.26	1	1
T2T_NIP_fa_line1339631_Chr3_28690176_to_28690709_Frame_3_177aa	T2T_NIP_fa_line1339631_Chr3_28690176_to_28690709_Frame_3_177aa	20	1	1	1	177	17.3	8.95	3.26	1	1
T2T_NIP_fa_line1_Chr1_9671470_to_9671426_Frame_-1_14aa	T2T_NIP_fa_line1_Chr1_9671470_to_9671426_Frame_-1_14aa	93	1	1	1	14	1.5	4.23	3.23	1	1
T2T_NIP_fa_line5957338_Chr12_27985372_to_27985058_Frame_-3_104aa	T2T_NIP_fa_line5957338_Chr12_27985372_to_27985058_Frame_-3_104aa	28	1	1	1	104	11.5	10.73	3.21	1	1
T2T_NIP_fa_line732164_Chr2_28780380_to_28779787_Frame_-2_197aa	T2T_NIP_fa_line732164_Chr2_28780380_to_28779787_Frame_-2_197aa	18	1	1	1	197	20.8	12.41	3.2	1	1
T2T_NIP_fa_line3070957_Chr6_7923582_to_7923256_Frame_-2_108aa	T2T_NIP_fa_line3070957_Chr6_7923582_to_7923256_Frame_-2_108aa	35	1	1	1	108	11.4	10.89	3.18	1	1
T2T_NIP_fa_line1962965_Chr4_7351526_to_7351864_Frame_2_112aa	T2T_NIP_fa_line1962965_Chr4_7351526_to_7351864_Frame_2_112aa	42	1	1	1	112	10.5	4.64	3.18	1	1
T2T_NIP_fa_line3070957_Chr6_6348572_to_6347583_Frame_-3_329aa	T2T_NIP_fa_line3070957_Chr6_6348572_to_6347583_Frame_-3_329aa	6	1	1	1	329	33.4	9.17	3.17	1	1
T2T_NIP_fa_line2564276_Chr5_20361731_to_20361297_Frame_-2_144aa	T2T_NIP_fa_line2564276_Chr5_20361731_to_20361297_Frame_-2_144aa	19	1	1	1	144	15	8.84	3.16	1	1
T2T_NIP_fa_line1339631_Chr3_1947526_to_1947302_Frame_-1_74aa	T2T_NIP_fa_line1339631_Chr3_1947526_to_1947302_Frame_-1_74aa	28	1	1	1	74	8.3	7.12	3.14	1	1
T2T_NIP_fa_line1_Chr1_3816433_to_3816573_Frame_1_46aa	T2T_NIP_fa_line1_Chr1_3816433_to_3816573_Frame_1_46aa	46	1	1	1	46	5.3	9.79	3.13	1	1
T2T_NIP_fa_line5957338_Chr12_217874_to_217611_Frame_-2_87aa	T2T_NIP_fa_line5957338_Chr12_217874_to_217611_Frame_-2_87aa	40	1	1	1	87	9.3	12.32	3.13	1	1
T2T_NIP_fa_line2564276_Chr5_28709029_to_28709352_Frame_1_107aa	T2T_NIP_fa_line2564276_Chr5_28709029_to_28709352_Frame_1_107aa	33	1	1	1	107	11.4	6.11	3.12	1	1
T2T_NIP_fa_line5039946_Chr10_16900883_to_16902175_Frame_2_430aa	T2T_NIP_fa_line5039946_Chr10_16900883_to_16902175_Frame_2_430aa	4	1	1	1	430	46.8	7.05	3.09	1	1
T2T_NIP_fa_line1_Chr1_7449348_to_7448755_Frame_-2_197aa	T2T_NIP_fa_line1_Chr1_7449348_to_7448755_Frame_-2_197aa	14	1	1	1	197	20	11.84	3.08	1	1
T2T_NIP_fa_line3070957_Chr6_5055826_to_5055164_Frame_-1_220aa	T2T_NIP_fa_line3070957_Chr6_5055826_to_5055164_Frame_-1_220aa	8	1	1	1	220	23.6	10.11	3.07	1	1
T2T_NIP_fa_line3070957_Chr6_20142891_to_20143229_Frame_3_112aa	T2T_NIP_fa_line3070957_Chr6_20142891_to_20143229_Frame_3_112aa	32	1	1	1	112	10.8	11.52	3.06	1	1
T2T_NIP_fa_line3606330_Chr7_16813851_to_16813384_Frame_-1_155aa	T2T_NIP_fa_line3606330_Chr7_16813851_to_16813384_Frame_-1_155aa	18	1	1	1	155	18	10.42	3.04	1	1
T2T_NIP_fa_line3606330_Chr7_20953297_to_20953488_Frame_1_63aa	T2T_NIP_fa_line3606330_Chr7_20953297_to_20953488_Frame_1_63aa	24	1	1	1	63	6.3	7.42	3.02	1	1
T2T_NIP_fa_line2564276_Chr5_28063732_to_28063890_Frame_1_52aa	T2T_NIP_fa_line2564276_Chr5_28063732_to_28063890_Frame_1_52aa	21	1	1	1	52	5.8	4.73	3.02	1	1
T2T_NIP_fa_line3606330_Chr7_7313114_to_7312971_Frame_-2_47aa	T2T_NIP_fa_line3606330_Chr7_7313114_to_7312971_Frame_-2_47aa	38	1	1	1	47	5.3	4.98	3	1	1
T2T_NIP_fa_line1339631_Chr3_36304907_to_36307186_Frame_2_759aa	T2T_NIP_fa_line1339631_Chr3_36304907_to_36307186_Frame_2_759aa	4	1	1	1	759	82.1	6.58	2.99	1	1
T2T_NIP_fa_line4582031_Chr9_15673276_to_15673713_Frame_1_145aa	T2T_NIP_fa_line4582031_Chr9_15673276_to_15673713_Frame_1_145aa	34	1	1	1	145	12.6	5.05	2.99	1	1
T2T_NIP_fa_line5438812_Chr11_2248607_to_2246424_Frame_-1_727aa	T2T_NIP_fa_line5438812_Chr11_2248607_to_2246424_Frame_-1_727aa	6	1	1	1	727	82.1	6.93	2.99	1	1
T2T_NIP_fa_line732164_Chr2_22818611_to_22818691_Frame_2_26aa	T2T_NIP_fa_line732164_Chr2_22818611_to_22818691_Frame_2_26aa	65	1	1	1	26	2.8	4.32	2.98	1	1
T2T_NIP_fa_line1_Chr1_42447796_to_42448008_Frame_1_70aa	T2T_NIP_fa_line1_Chr1_42447796_to_42448008_Frame_1_70aa	56	1	1	1	70	7.1	9.85	2.96	1	1
T2T_NIP_fa_line1962965_Chr4_30868926_to_30868423_Frame_-2_167aa	T2T_NIP_fa_line1962965_Chr4_30868926_to_30868423_Frame_-2_167aa	8	1	1	1	167	18.6	8.13	2.96	1	1
T2T_NIP_fa_line5438812_Chr11_2979851_to_2980393_Frame_2_180aa	T2T_NIP_fa_line5438812_Chr11_2979851_to_2980393_Frame_2_180aa	9	1	1	1	180	17.5	8.02	2.95	1	1
T2T_NIP_fa_line3070957_Chr6_1381776_to_1381027_Frame_-2_249aa	T2T_NIP_fa_line3070957_Chr6_1381776_to_1381027_Frame_-2_249aa	8	1	1	1	249	27	10.05	2.95	1	1
T2T_NIP_fa_line3606330_Chr7_320768_to_321055_Frame_2_95aa	T2T_NIP_fa_line3606330_Chr7_320768_to_321055_Frame_2_95aa	19	1	1	1	95	10	12.44	2.94	1	1
T2T_NIP_fa_line3606330_Chr7_2148687_to_2148427_Frame_-1_86aa	T2T_NIP_fa_line3606330_Chr7_2148687_to_2148427_Frame_-1_86aa	15	1	1	1	86	9	8.15	2.92	1	1
T2T_NIP_fa_line3606330_Chr7_10519341_to_10518430_Frame_-1_303aa	T2T_NIP_fa_line3606330_Chr7_10519341_to_10518430_Frame_-1_303aa	13	1	1	1	303	31.5	11.58	2.91	1	1
T2T_NIP_fa_line1339631_Chr3_21327220_to_21326288_Frame_-1_310aa	T2T_NIP_fa_line1339631_Chr3_21327220_to_21326288_Frame_-1_310aa	10	1	1	1	310	34.2	9.91	2.91	1	1
T2T_NIP_fa_line1_Chr1_14079160_to_14078792_Frame_-1_122aa	T2T_NIP_fa_line1_Chr1_14079160_to_14078792_Frame_-1_122aa	33	1	1	1	122	13.3	9.5	2.9	1	1
T2T_NIP_fa_line5957338_Chr12_22935143_to_22935295_Frame_2_50aa	T2T_NIP_fa_line5957338_Chr12_22935143_to_22935295_Frame_2_50aa	58	1	1	1	50	5.8	9.57	2.88	1	1
T2T_NIP_fa_line4105272_Chr8_13638505_to_13638720_Frame_1_71aa	T2T_NIP_fa_line4105272_Chr8_13638505_to_13638720_Frame_1_71aa	28	1	1	1	71	7.7	11.4	2.88	1	1
T2T_NIP_fa_line5957338_Chr12_14840102_to_14839851_Frame_-2_83aa	T2T_NIP_fa_line5957338_Chr12_14840102_to_14839851_Frame_-2_83aa	25	1	1	1	83	9.4	9.88	2.87	1	1
T2T_NIP_fa_line1339631_Chr3_22678258_to_22678004_Frame_-1_84aa	T2T_NIP_fa_line1339631_Chr3_22678258_to_22678004_Frame_-1_84aa	44	1	1	1	84	9.6	8.46	2.86	1	1
T2T_NIP_fa_line732164_Chr2_11004419_to_11004550_Frame_2_43aa	T2T_NIP_fa_line732164_Chr2_11004419_to_11004550_Frame_2_43aa	40	1	1	1	43	4.8	9.83	2.85	1	1
T2T_NIP_fa_line1_Chr1_33492562_to_33493278_Frame_1_238aa	T2T_NIP_fa_line1_Chr1_33492562_to_33493278_Frame_1_238aa	6	1	1	1	238	25.5	10.84	2.85	1	1
T2T_NIP_fa_line2564276_Chr5_2194434_to_2193766_Frame_-1_222aa	T2T_NIP_fa_line2564276_Chr5_2194434_to_2193766_Frame_-1_222aa	18	1	1	1	222	22.2	7.68	2.83	1	1
T2T_NIP_fa_line1962965_Chr4_414866_to_413973_Frame_-3_297aa	T2T_NIP_fa_line1962965_Chr4_414866_to_413973_Frame_-3_297aa	10	1	1	1	297	26.8	7.88	2.82	1	1
T2T_NIP_fa_line5438812_Chr11_6001817_to_6001191_Frame_-1_208aa	T2T_NIP_fa_line5438812_Chr11_6001817_to_6001191_Frame_-1_208aa	8	1	1	1	208	22.2	11.82	2.81	1	1
T2T_NIP_fa_line3070957_Chr6_3711509_to_3711255_Frame_-3_84aa	T2T_NIP_fa_line3070957_Chr6_3711509_to_3711255_Frame_-3_84aa	29	1	1	1	84	8.4	11.22	2.8	1	1
T2T_NIP_fa_line732164_Chr2_35107933_to_35107376_Frame_-1_185aa	T2T_NIP_fa_line732164_Chr2_35107933_to_35107376_Frame_-1_185aa	9	1	1	1	185	21.1	11.03	2.79	1	1
T2T_NIP_fa_line732164_Chr2_36156729_to_36156172_Frame_-2_185aa	T2T_NIP_fa_line732164_Chr2_36156729_to_36156172_Frame_-2_185aa	17	1	1	1	185	19.3	10.96	2.79	1	1
T2T_NIP_fa_line4582031_Chr9_12941939_to_12942172_Frame_2_77aa	T2T_NIP_fa_line4582031_Chr9_12941939_to_12942172_Frame_2_77aa	23	1	1	1	77	8.5	9.7	2.79	1	1
T2T_NIP_fa_line732164_Chr2_34372877_to_34373083_Frame_2_68aa	T2T_NIP_fa_line732164_Chr2_34372877_to_34373083_Frame_2_68aa	31	1	1	1	68	7.6	6.87	2.78	1	1
T2T_NIP_fa_line5438812_Chr11_26926895_to_26927089_Frame_2_64aa	T2T_NIP_fa_line5438812_Chr11_26926895_to_26927089_Frame_2_64aa	23	1	1	1	64	7	9.03	2.77	1	1
T2T_NIP_fa_line5957338_Chr12_11408391_to_11408236_Frame_-1_51aa	T2T_NIP_fa_line5957338_Chr12_11408391_to_11408236_Frame_-1_51aa	37	1	1	1	51	5.2	3.69	2.75	1	1
T2T_NIP_fa_line3606330_Chr7_8465744_to_8466403_Frame_2_219aa	T2T_NIP_fa_line3606330_Chr7_8465744_to_8466403_Frame_2_219aa	8	1	1	1	219	22.7	12.26	2.74	1	1
T2T_NIP_fa_line2564276_Chr5_17361178_to_17361513_Frame_1_111aa	T2T_NIP_fa_line2564276_Chr5_17361178_to_17361513_Frame_1_111aa	22	1	1	1	111	10.6	9.98	2.74	1	1
T2T_NIP_fa_line5039946_Chr10_10208047_to_10208505_Frame_1_152aa	T2T_NIP_fa_line5039946_Chr10_10208047_to_10208505_Frame_1_152aa	15	1	1	1	152	16.6	10.98	2.74	1	1
T2T_NIP_fa_line1339631_Chr3_32988418_to_32988311_Frame_-1_35aa	T2T_NIP_fa_line1339631_Chr3_32988418_to_32988311_Frame_-1_35aa	49	1	1	1	35	4.2	9.76	2.74	1	1
T2T_NIP_fa_line3070957_Chr6_8864625_to_8864302_Frame_-2_107aa	T2T_NIP_fa_line3070957_Chr6_8864625_to_8864302_Frame_-2_107aa	35	1	1	1	107	10.8	8.54	2.73	1	1
T2T_NIP_fa_line4582031_Chr9_18365840_to_18364686_Frame_-3_384aa	T2T_NIP_fa_line4582031_Chr9_18365840_to_18364686_Frame_-3_384aa	6	1	1	1	384	40.7	6.28	2.73	1	1
T2T_NIP_fa_line1962965_Chr4_4741152_to_4741430_Frame_3_92aa	T2T_NIP_fa_line1962965_Chr4_4741152_to_4741430_Frame_3_92aa	18	1	1	1	92	9.7	10.48	2.73	1	1
T2T_NIP_fa_line1_Chr1_39612161_to_39610884_Frame_-3_425aa	T2T_NIP_fa_line1_Chr1_39612161_to_39610884_Frame_-3_425aa	7	1	1	1	425	45.3	9.86	2.73	1	1
T2T_NIP_fa_line732164_Chr2_15216541_to_15217131_Frame_1_196aa	T2T_NIP_fa_line732164_Chr2_15216541_to_15217131_Frame_1_196aa	8	1	1	1	196	20.3	11.39	2.72	1	1
T2T_NIP_fa_line732164_Chr2_23374538_to_23375215_Frame_2_225aa	T2T_NIP_fa_line732164_Chr2_23374538_to_23375215_Frame_2_225aa	12	1	1	1	225	24.4	11.77	2.72	1	1
T2T_NIP_fa_line1_Chr1_30844902_to_30845171_Frame_3_89aa	T2T_NIP_fa_line1_Chr1_30844902_to_30845171_Frame_3_89aa	24	1	1	1	89	9.7	8.53	2.72	1	1
T2T_NIP_fa_line3606330_Chr7_9237545_to_9237183_Frame_-2_120aa	T2T_NIP_fa_line3606330_Chr7_9237545_to_9237183_Frame_-2_120aa	20	1	1	1	120	13.3	9.44	2.72	1	1
T2T_NIP_fa_line5039946_Chr10_23588200_to_23587967_Frame_-2_77aa	T2T_NIP_fa_line5039946_Chr10_23588200_to_23587967_Frame_-2_77aa	29	1	1	1	77	8.5	12.15	2.7	1	1
T2T_NIP_fa_line1339631_Chr3_6301972_to_6301832_Frame_-1_46aa	T2T_NIP_fa_line1339631_Chr3_6301972_to_6301832_Frame_-1_46aa	41	1	1	1	46	5.1	8.79	2.7	1	1
T2T_NIP_fa_line732164_Chr2_23174505_to_23174930_Frame_3_141aa	T2T_NIP_fa_line732164_Chr2_23174505_to_23174930_Frame_3_141aa	16	1	1	1	141	14.5	11.96	2.67	1	1
T2T_NIP_fa_line5039946_Chr10_15483351_to_15482536_Frame_-3_271aa	T2T_NIP_fa_line5039946_Chr10_15483351_to_15482536_Frame_-3_271aa	13	1	1	1	271	29.3	6.37	2.66	1	1
T2T_NIP_fa_line732164_Chr2_12417721_to_12416888_Frame_-1_277aa	T2T_NIP_fa_line732164_Chr2_12417721_to_12416888_Frame_-1_277aa	9	1	1	1	277	29.7	7.71	2.66	1	1
T2T_NIP_fa_line5957338_Chr12_23705004_to_23704840_Frame_-1_54aa	T2T_NIP_fa_line5957338_Chr12_23705004_to_23704840_Frame_-1_54aa	28	1	1	1	54	6.1	7.91	2.66	1	1
T2T_NIP_fa_line1_Chr1_34276406_to_34277017_Frame_2_203aa	T2T_NIP_fa_line1_Chr1_34276406_to_34277017_Frame_2_203aa	12	1	1	1	203	21.6	11.93	2.65	1	1
T2T_NIP_fa_line5957338_Chr12_1374252_to_1373809_Frame_-1_147aa	T2T_NIP_fa_line5957338_Chr12_1374252_to_1373809_Frame_-1_147aa	24	1	1	1	147	15.3	11.88	2.65	1	1
T2T_NIP_fa_line1_Chr1_27496375_to_27495158_Frame_-1_405aa	T2T_NIP_fa_line1_Chr1_27496375_to_27495158_Frame_-1_405aa	9	1	1	1	405	43	8.29	2.65	1	1
T2T_NIP_fa_line1_Chr1_4301418_to_4301807_Frame_3_129aa	T2T_NIP_fa_line1_Chr1_4301418_to_4301807_Frame_3_129aa	19	1	1	1	129	12.5	5.15	2.63	1	1
T2T_NIP_fa_line3606330_Chr7_8062635_to_8063141_Frame_3_168aa	T2T_NIP_fa_line3606330_Chr7_8062635_to_8063141_Frame_3_168aa	11	1	1	1	168	17.3	9.99	2.63	1	1
T2T_NIP_fa_line1_Chr1_27126971_to_27127198_Frame_2_75aa	T2T_NIP_fa_line1_Chr1_27126971_to_27127198_Frame_2_75aa	31	1	1	1	75	8.2	10.98	2.63	1	1
T2T_NIP_fa_line1339631_Chr3_19955262_to_19953892_Frame_-2_456aa	T2T_NIP_fa_line1339631_Chr3_19955262_to_19953892_Frame_-2_456aa	5	1	1	1	456	47.8	12.07	2.63	1	1
T2T_NIP_fa_line3606330_Chr7_24566618_to_24565968_Frame_-2_216aa	T2T_NIP_fa_line3606330_Chr7_24566618_to_24565968_Frame_-2_216aa	10	1	1	1	216	21.7	9.64	2.63	1	1
T2T_NIP_fa_line1_Chr1_29623733_to_29623476_Frame_-3_85aa	T2T_NIP_fa_line1_Chr1_29623733_to_29623476_Frame_-3_85aa	32	1	1	1	85	7.8	4.17	2.63	1	1
T2T_NIP_fa_line5438812_Chr11_23809057_to_23809254_Frame_1_65aa	T2T_NIP_fa_line5438812_Chr11_23809057_to_23809254_Frame_1_65aa	32	1	1	1	65	7.5	11.85	2.62	1	1
T2T_NIP_fa_line3606330_Chr7_25593159_to_25594118_Frame_3_319aa	T2T_NIP_fa_line3606330_Chr7_25593159_to_25594118_Frame_3_319aa	10	1	1	1	319	32.6	11.93	2.62	1	1
T2T_NIP_fa_line1339631_Chr3_8888220_to_8888717_Frame_3_165aa	T2T_NIP_fa_line1339631_Chr3_8888220_to_8888717_Frame_3_165aa	20	1	1	1	165	16.9	5.1	2.62	1	1
T2T_NIP_fa_line5438812_Chr11_11362750_to_11363406_Frame_1_218aa	T2T_NIP_fa_line5438812_Chr11_11362750_to_11363406_Frame_1_218aa	9	1	1	1	218	24.4	11.81	2.61	1	1
T2T_NIP_fa_line5039946_Chr10_21925309_to_21925088_Frame_-2_73aa	T2T_NIP_fa_line5039946_Chr10_21925309_to_21925088_Frame_-2_73aa	26	1	1	1	73	8.1	9.63	2.61	1	1
T2T_NIP_fa_line5957338_Chr12_4004211_to_4004041_Frame_-1_56aa	T2T_NIP_fa_line5957338_Chr12_4004211_to_4004041_Frame_-1_56aa	41	1	1	1	56	6	9.29	2.59	1	1
T2T_NIP_fa_line1_Chr1_40665396_to_40664599_Frame_-2_265aa	T2T_NIP_fa_line1_Chr1_40665396_to_40664599_Frame_-2_265aa	8	1	1	1	265	29	11.93	2.58	1	1
T2T_NIP_fa_line1_Chr1_9873293_to_9873646_Frame_2_117aa	T2T_NIP_fa_line1_Chr1_9873293_to_9873646_Frame_2_117aa	12	1	1	1	117	13.3	11.08	2.58	1	1
T2T_NIP_fa_line732164_Chr2_34987155_to_34987042_Frame_-2_37aa	T2T_NIP_fa_line732164_Chr2_34987155_to_34987042_Frame_-2_37aa	54	1	1	1	37	4.1	8.68	2.57	1	1
T2T_NIP_fa_line1962965_Chr4_32208702_to_32209319_Frame_3_205aa	T2T_NIP_fa_line1962965_Chr4_32208702_to_32209319_Frame_3_205aa	8	1	1	1	205	22.2	7.8	2.56	1	1
T2T_NIP_fa_line2564276_Chr5_25587725_to_25588108_Frame_2_127aa	T2T_NIP_fa_line2564276_Chr5_25587725_to_25588108_Frame_2_127aa	16	1	1	1	127	12.6	4.72	2.56	1	1
T2T_NIP_fa_line732164_Chr2_36140285_to_36140488_Frame_2_67aa	T2T_NIP_fa_line732164_Chr2_36140285_to_36140488_Frame_2_67aa	48	1	1	1	67	7.8	8.76	2.56	1	1
T2T_NIP_fa_line4105272_Chr8_4590667_to_4590473_Frame_-3_64aa	T2T_NIP_fa_line4105272_Chr8_4590667_to_4590473_Frame_-3_64aa	22	1	1	1	64	7	9.41	2.56	1	1
T2T_NIP_fa_line1339631_Chr3_24555710_to_24555513_Frame_-3_65aa	T2T_NIP_fa_line1339631_Chr3_24555710_to_24555513_Frame_-3_65aa	18	1	1	1	65	6.5	9.16	2.56	1	1
T2T_NIP_fa_line732164_Chr2_19950714_to_19950349_Frame_-2_121aa	T2T_NIP_fa_line732164_Chr2_19950714_to_19950349_Frame_-2_121aa	15	1	1	1	121	12.1	4.41	2.55	1	1
T2T_NIP_fa_line4582031_Chr9_8139355_to_8139570_Frame_1_71aa	T2T_NIP_fa_line4582031_Chr9_8139355_to_8139570_Frame_1_71aa	27	1	1	1	71	7.9	7.97	2.55	1	1
T2T_NIP_fa_line1962965_Chr4_9298432_to_9298782_Frame_1_116aa	T2T_NIP_fa_line1962965_Chr4_9298432_to_9298782_Frame_1_116aa	16	1	1	1	116	13.7	10.32	2.54	1	1
T2T_NIP_fa_line5957338_Chr12_23804698_to_23805459_Frame_1_253aa	T2T_NIP_fa_line5957338_Chr12_23804698_to_23805459_Frame_1_253aa	5	1	1	1	253	27.3	5.97	2.54	1	1
T2T_NIP_fa_line2564276_Chr5_1968780_to_1968307_Frame_-1_157aa	T2T_NIP_fa_line2564276_Chr5_1968780_to_1968307_Frame_-1_157aa	11	1	1	1	157	17.3	11.88	2.53	1	1
T2T_NIP_fa_line732164_Chr2_32818806_to_32818126_Frame_-2_226aa	T2T_NIP_fa_line732164_Chr2_32818806_to_32818126_Frame_-2_226aa	5	1	1	1	226	23.9	8.66	2.52	1	1
T2T_NIP_fa_line2564276_Chr5_28806840_to_28806301_Frame_-1_179aa	T2T_NIP_fa_line2564276_Chr5_28806840_to_28806301_Frame_-1_179aa	12	1	1	1	179	19.1	11.46	2.52	1	1
T2T_NIP_fa_line1_Chr1_501054_to_500758_Frame_-2_98aa	T2T_NIP_fa_line1_Chr1_501054_to_500758_Frame_-2_98aa	13	1	1	1	98	10.7	11.59	2.52	1	1
T2T_NIP_fa_line1339631_Chr3_22858662_to_22859336_Frame_3_224aa	T2T_NIP_fa_line1339631_Chr3_22858662_to_22859336_Frame_3_224aa	8	1	1	1	224	24.3	5.11	2.52	1	1
T2T_NIP_fa_line3606330_Chr7_27922008_to_27922577_Frame_3_189aa	T2T_NIP_fa_line3606330_Chr7_27922008_to_27922577_Frame_3_189aa	7	1	1	1	189	20.6	10.87	2.52	1	1
T2T_NIP_fa_line4582031_Chr9_24592507_to_24591926_Frame_-1_193aa	T2T_NIP_fa_line4582031_Chr9_24592507_to_24591926_Frame_-1_193aa	10	1	1	1	193	19	8.66	2.51	1	1
T2T_NIP_fa_line5039946_Chr10_13811912_to_13814137_Frame_2_741aa	T2T_NIP_fa_line5039946_Chr10_13811912_to_13814137_Frame_2_741aa	2	1	1	1	741	75.9	8.75	2.51	1	1
T2T_NIP_fa_line1962965_Chr4_29384752_to_29384615_Frame_-1_45aa	T2T_NIP_fa_line1962965_Chr4_29384752_to_29384615_Frame_-1_45aa	29	1	1	1	45	4.9	9.42	2.51	1	1
T2T_NIP_fa_line1339631_Chr3_9172644_to_9172534_Frame_-2_36aa	T2T_NIP_fa_line1339631_Chr3_9172644_to_9172534_Frame_-2_36aa	36	1	1	1	36	4.2	6.76	2.51	1	1
T2T_NIP_fa_line1_Chr1_41922420_to_41922641_Frame_3_73aa	T2T_NIP_fa_line1_Chr1_41922420_to_41922641_Frame_3_73aa	23	1	1	1	73	8.3	5.3	2.5	1	1
T2T_NIP_fa_line732164_Chr2_29262744_to_29263538_Frame_3_264aa	T2T_NIP_fa_line732164_Chr2_29262744_to_29263538_Frame_3_264aa	7	1	1	1	264	29.2	10.37	2.49	1	1
T2T_NIP_fa_line732164_Chr2_34187656_to_34187201_Frame_-1_151aa	T2T_NIP_fa_line732164_Chr2_34187656_to_34187201_Frame_-1_151aa	11	1	1	1	151	17	8.37	2.49	1	1
T2T_NIP_fa_line4105272_Chr8_25385608_to_25384679_Frame_-3_309aa	T2T_NIP_fa_line4105272_Chr8_25385608_to_25384679_Frame_-3_309aa	5	1	1	1	309	33.5	12.1	2.48	1	1
T2T_NIP_fa_line3606330_Chr7_17623410_to_17623330_Frame_-1_26aa	T2T_NIP_fa_line3606330_Chr7_17623410_to_17623330_Frame_-1_26aa	65	1	1	1	26	2.8	7.17	2.48	1	1
T2T_NIP_fa_line4582031_Chr9_9111931_to_9111434_Frame_-1_165aa	T2T_NIP_fa_line4582031_Chr9_9111931_to_9111434_Frame_-1_165aa	14	1	1	1	165	17.1	6.71	2.47	1	1
T2T_NIP_fa_line1_Chr1_37278216_to_37278160_Frame_-2_18aa	T2T_NIP_fa_line1_Chr1_37278216_to_37278160_Frame_-2_18aa	89	1	1	1	18	1.9	7.25	2.47	1	1
T2T_NIP_fa_line5957338_Chr12_18528288_to_18528097_Frame_-1_63aa	T2T_NIP_fa_line5957338_Chr12_18528288_to_18528097_Frame_-1_63aa	41	1	1	1	63	7.1	8.65	2.47	1	1
T2T_NIP_fa_line732164_Chr2_11646472_to_11646236_Frame_-1_78aa	T2T_NIP_fa_line732164_Chr2_11646472_to_11646236_Frame_-1_78aa	40	1	1	1	78	8.2	4.35	2.47	1	1
T2T_NIP_fa_line5957338_Chr12_27463289_to_27463086_Frame_-2_67aa	T2T_NIP_fa_line5957338_Chr12_27463289_to_27463086_Frame_-2_67aa	22	1	1	1	67	7.4	6.93	2.47	1	1
T2T_NIP_fa_line2564276_Chr5_1968718_to_1968395_Frame_-3_107aa	T2T_NIP_fa_line2564276_Chr5_1968718_to_1968395_Frame_-3_107aa	17	1	1	1	107	11.5	8.22	2.47	1	1
T2T_NIP_fa_line1_Chr1_25930589_to_25930257_Frame_-3_110aa	T2T_NIP_fa_line1_Chr1_25930589_to_25930257_Frame_-3_110aa	11	1	1	1	110	12.7	5.3	2.46	1	1
T2T_NIP_fa_line732164_Chr2_35431482_to_35431841_Frame_3_119aa	T2T_NIP_fa_line732164_Chr2_35431482_to_35431841_Frame_3_119aa	11	1	1	1	119	13.6	8.25	2.46	1	1
T2T_NIP_fa_line1962965_Chr4_31615123_to_31615266_Frame_1_47aa	T2T_NIP_fa_line1962965_Chr4_31615123_to_31615266_Frame_1_47aa	43	1	1	1	47	5.2	10.01	2.46	1	1
T2T_NIP_fa_line4105272_Chr8_6370665_to_6370321_Frame_-1_114aa	T2T_NIP_fa_line4105272_Chr8_6370665_to_6370321_Frame_-1_114aa	18	1	1	1	114	11.8	10.35	2.46	1	1
T2T_NIP_fa_line1339631_Chr3_27824478_to_27824723_Frame_3_81aa	T2T_NIP_fa_line1339631_Chr3_27824478_to_27824723_Frame_3_81aa	21	1	1	1	81	9.3	11.8	2.45	1	1
T2T_NIP_fa_line1_Chr1_13052495_to_13053235_Frame_2_246aa	T2T_NIP_fa_line1_Chr1_13052495_to_13053235_Frame_2_246aa	11	1	1	1	246	25.4	12.53	2.44	1	1
T2T_NIP_fa_line1_Chr1_40335694_to_40335810_Frame_1_38aa	T2T_NIP_fa_line1_Chr1_40335694_to_40335810_Frame_1_38aa	63	1	1	1	38	3.2	3.88	2.44	1	1
T2T_NIP_fa_line732164_Chr2_602188_to_602586_Frame_1_132aa	T2T_NIP_fa_line732164_Chr2_602188_to_602586_Frame_1_132aa	15	1	1	1	132	14.1	12	2.44	1	1
T2T_NIP_fa_line5438812_Chr11_3422047_to_3422121_Frame_1_24aa	T2T_NIP_fa_line5438812_Chr11_3422047_to_3422121_Frame_1_24aa	63	1	1	1	24	2.8	8.25	2.43	1	1
T2T_NIP_fa_line3606330_Chr7_23594797_to_23595015_Frame_1_72aa	T2T_NIP_fa_line3606330_Chr7_23594797_to_23595015_Frame_1_72aa	25	1	1	1	72	7.9	9.25	2.43	1	1
T2T_NIP_fa_line4582031_Chr9_10155127_to_10154618_Frame_-1_169aa	T2T_NIP_fa_line4582031_Chr9_10155127_to_10154618_Frame_-1_169aa	18	1	1	1	169	17	7.64	2.43	1	1
T2T_NIP_fa_line5039946_Chr10_23554214_to_23553987_Frame_-1_75aa	T2T_NIP_fa_line5039946_Chr10_23554214_to_23553987_Frame_-1_75aa	24	1	1	1	75	7.8	9.42	2.43	1	1
T2T_NIP_fa_line4582031_Chr9_8421893_to_8422087_Frame_2_64aa	T2T_NIP_fa_line4582031_Chr9_8421893_to_8422087_Frame_2_64aa	27	1	1	1	64	5.7	6.49	2.42	1	1
T2T_NIP_fa_line4105272_Chr8_26247689_to_26247883_Frame_2_64aa	T2T_NIP_fa_line4105272_Chr8_26247689_to_26247883_Frame_2_64aa	44	1	1	1	64	7.5	10.15	2.42	1	1
T2T_NIP_fa_line2564276_Chr5_2831677_to_2832237_Frame_1_186aa	T2T_NIP_fa_line2564276_Chr5_2831677_to_2832237_Frame_1_186aa	12	1	1	1	186	19	12.63	2.41	1	1
T2T_NIP_fa_line3606330_Chr7_8218342_to_8218509_Frame_1_55aa	T2T_NIP_fa_line3606330_Chr7_8218342_to_8218509_Frame_1_55aa	20	1	1	1	55	6.6	5.35	2.41	1	1
T2T_NIP_fa_line1339631_Chr3_33060565_to_33060233_Frame_-1_110aa	T2T_NIP_fa_line1339631_Chr3_33060565_to_33060233_Frame_-1_110aa	22	1	1	1	110	11.4	6.51	2.41	1	1
T2T_NIP_fa_line3070957_Chr6_1800516_to_1800794_Frame_3_92aa	T2T_NIP_fa_line3070957_Chr6_1800516_to_1800794_Frame_3_92aa	35	1	1	1	92	8.6	6.3	2.41	1	1
T2T_NIP_fa_line4105272_Chr8_4732381_to_4732217_Frame_-3_54aa	T2T_NIP_fa_line4105272_Chr8_4732381_to_4732217_Frame_-3_54aa	44	1	1	1	54	6.2	8.03	2.41	1	1
T2T_NIP_fa_line1_Chr1_29791840_to_29791418_Frame_-1_140aa	T2T_NIP_fa_line1_Chr1_29791840_to_29791418_Frame_-1_140aa	16	1	1	1	140	14.7	12.06	2.4	1	1
T2T_NIP_fa_line3606330_Chr7_15563729_to_15564415_Frame_2_228aa	T2T_NIP_fa_line3606330_Chr7_15563729_to_15564415_Frame_2_228aa	10	1	1	1	228	23.6	8.15	2.4	1	1
T2T_NIP_fa_line5957338_Chr12_11382244_to_11382792_Frame_1_182aa	T2T_NIP_fa_line5957338_Chr12_11382244_to_11382792_Frame_1_182aa	8	1	1	1	182	20.8	8.13	2.4	1	1
T2T_NIP_fa_line2564276_Chr5_28063945_to_28064133_Frame_1_62aa	T2T_NIP_fa_line2564276_Chr5_28063945_to_28064133_Frame_1_62aa	19	1	1	1	62	6.5	10.39	2.4	1	1
T2T_NIP_fa_line1_Chr1_24834854_to_24834946_Frame_2_30aa	T2T_NIP_fa_line1_Chr1_24834854_to_24834946_Frame_2_30aa	67	1	1	1	30	3.4	4.87	2.39	1	1
T2T_NIP_fa_line3606330_Chr7_25157084_to_25156620_Frame_-2_154aa	T2T_NIP_fa_line3606330_Chr7_25157084_to_25156620_Frame_-2_154aa	14	1	1	1	154	16.2	11.28	2.39	1	1
T2T_NIP_fa_line5039946_Chr10_10936070_to_10935690_Frame_-1_126aa	T2T_NIP_fa_line5039946_Chr10_10936070_to_10935690_Frame_-1_126aa	18	1	1	1	126	13.3	12.06	2.39	1	1
T2T_NIP_fa_line4105272_Chr8_25081298_to_25082134_Frame_2_278aa	T2T_NIP_fa_line4105272_Chr8_25081298_to_25082134_Frame_2_278aa	5	1	1	1	278	29.2	8.09	2.39	1	1
T2T_NIP_fa_line1339631_Chr3_33193218_to_33192766_Frame_-2_150aa	T2T_NIP_fa_line1339631_Chr3_33193218_to_33192766_Frame_-2_150aa	18	1	1	1	150	16.9	8.13	2.38	1	1
T2T_NIP_fa_line732164_Chr2_5957138_to_5956797_Frame_-3_113aa	T2T_NIP_fa_line732164_Chr2_5957138_to_5956797_Frame_-3_113aa	14	1	1	1	113	11	4.96	2.38	1	1
T2T_NIP_fa_line3070957_Chr6_26221225_to_26221839_Frame_1_204aa	T2T_NIP_fa_line3070957_Chr6_26221225_to_26221839_Frame_1_204aa	8	1	1	1	204	23.1	9.47	2.38	1	1
T2T_NIP_fa_line5039946_Chr10_3047938_to_3048531_Frame_1_197aa	T2T_NIP_fa_line5039946_Chr10_3047938_to_3048531_Frame_1_197aa	7	1	1	1	197	21.8	8.07	2.37	1	1
T2T_NIP_fa_line3070957_Chr6_10328955_to_10328878_Frame_-2_25aa	T2T_NIP_fa_line3070957_Chr6_10328955_to_10328878_Frame_-2_25aa	52	1	1	1	25	2.8	11.52	2.37	1	1
T2T_NIP_fa_line5039946_Chr10_19864077_to_19863628_Frame_-3_149aa	T2T_NIP_fa_line5039946_Chr10_19864077_to_19863628_Frame_-3_149aa	17	1	1	1	149	16.1	4.82	2.37	1	1
T2T_NIP_fa_line2564276_Chr5_5257984_to_5257784_Frame_-3_66aa	T2T_NIP_fa_line2564276_Chr5_5257984_to_5257784_Frame_-3_66aa	21	1	1	1	66	6.3	6.49	2.37	1	1
T2T_NIP_fa_line3606330_Chr7_20097324_to_20099342_Frame_3_672aa	T2T_NIP_fa_line3606330_Chr7_20097324_to_20099342_Frame_3_672aa	3	1	1	1	672	71.4	4.82	2.37	1	1
T2T_NIP_fa_line5039946_Chr10_4504082_to_4504213_Frame_2_43aa	T2T_NIP_fa_line5039946_Chr10_4504082_to_4504213_Frame_2_43aa	44	1	1	1	43	5.1	9.29	2.37	1	1
T2T_NIP_fa_line1339631_Chr3_25686414_to_25685941_Frame_-2_157aa	T2T_NIP_fa_line1339631_Chr3_25686414_to_25685941_Frame_-2_157aa	8	1	1	1	157	15.9	11.21	2.37	1	1
T2T_NIP_fa_line5039946_Chr10_7667623_to_7667778_Frame_1_51aa	T2T_NIP_fa_line5039946_Chr10_7667623_to_7667778_Frame_1_51aa	24	1	1	1	51	5.9	9.58	2.37	1	1
T2T_NIP_fa_line5438812_Chr11_27179056_to_27179598_Frame_1_180aa	T2T_NIP_fa_line5438812_Chr11_27179056_to_27179598_Frame_1_180aa	16	1	1	1	180	19.8	4.25	2.37	1	1
T2T_NIP_fa_line1_Chr1_39922612_to_39922343_Frame_-1_89aa	T2T_NIP_fa_line1_Chr1_39922612_to_39922343_Frame_-1_89aa	17	1	1	1	89	10	12.04	2.36	1	1
T2T_NIP_fa_line1962965_Chr4_27757691_to_27757906_Frame_2_71aa	T2T_NIP_fa_line1962965_Chr4_27757691_to_27757906_Frame_2_71aa	39	1	1	1	71	8	10.36	2.36	1	1
T2T_NIP_fa_line3070957_Chr6_25235981_to_25235877_Frame_-3_34aa	T2T_NIP_fa_line3070957_Chr6_25235981_to_25235877_Frame_-3_34aa	71	1	1	1	34	3.5	12.48	2.36	1	1
T2T_NIP_fa_line5957338_Chr12_22011990_to_22012634_Frame_3_214aa	T2T_NIP_fa_line5957338_Chr12_22011990_to_22012634_Frame_3_214aa	8	1	1	1	214	22.7	11.28	2.36	1	1
T2T_NIP_fa_line5438812_Chr11_3327308_to_3327060_Frame_-1_82aa	T2T_NIP_fa_line5438812_Chr11_3327308_to_3327060_Frame_-1_82aa	12	1	1	1	82	9.1	6.24	2.35	1	1
T2T_NIP_fa_line1_Chr1_29818737_to_29819417_Frame_3_226aa	T2T_NIP_fa_line1_Chr1_29818737_to_29819417_Frame_3_226aa	12	1	1	1	226	24.3	11.56	2.35	1	1
T2T_NIP_fa_line3606330_Chr7_3505090_to_3504965_Frame_-3_41aa	T2T_NIP_fa_line3606330_Chr7_3505090_to_3504965_Frame_-3_41aa	32	1	1	1	41	4.2	5.72	2.34	1	1
T2T_NIP_fa_line1339631_Chr3_1443349_to_1442723_Frame_-1_208aa	T2T_NIP_fa_line1339631_Chr3_1443349_to_1442723_Frame_-1_208aa	9	1	1	1	208	22.3	10.54	2.33	1	1
T2T_NIP_fa_line1_Chr1_28806355_to_28807380_Frame_1_341aa	T2T_NIP_fa_line1_Chr1_28806355_to_28807380_Frame_1_341aa	5	1	1	1	341	36.6	11.96	2.32	1	1
T2T_NIP_fa_line2564276_Chr5_23863681_to_23863517_Frame_-3_54aa	T2T_NIP_fa_line2564276_Chr5_23863681_to_23863517_Frame_-3_54aa	24	1	1	1	54	5.6	5.08	2.32	1	1
T2T_NIP_fa_line5957338_Chr12_8447691_to_8447350_Frame_-1_113aa	T2T_NIP_fa_line5957338_Chr12_8447691_to_8447350_Frame_-1_113aa	13	1	1	1	113	12.3	6.55	2.32	1	1
T2T_NIP_fa_line3070957_Chr6_13935346_to_13935579_Frame_1_77aa	T2T_NIP_fa_line3070957_Chr6_13935346_to_13935579_Frame_1_77aa	29	1	1	1	77	8.2	5.24	2.32	1	1
T2T_NIP_fa_line732164_Chr2_27996524_to_27996369_Frame_-3_51aa	T2T_NIP_fa_line732164_Chr2_27996524_to_27996369_Frame_-3_51aa	49	1	1	1	51	5.6	4.74	2.32	1	1
T2T_NIP_fa_line2564276_Chr5_18377123_to_18376875_Frame_-2_82aa	T2T_NIP_fa_line2564276_Chr5_18377123_to_18376875_Frame_-2_82aa	17	1	1	1	82	9.1	12	2.31	1	1
T2T_NIP_fa_line1_Chr1_1650830_to_1651240_Frame_2_136aa	T2T_NIP_fa_line1_Chr1_1650830_to_1651240_Frame_2_136aa	10	1	1	1	136	14.3	8.9	2.31	1	1
T2T_NIP_fa_line2564276_Chr5_13356596_to_13356907_Frame_2_103aa	T2T_NIP_fa_line2564276_Chr5_13356596_to_13356907_Frame_2_103aa	17	1	1	1	103	11.2	11.62	2.31	1	1
T2T_NIP_fa_line1339631_Chr3_10638254_to_10637136_Frame_-3_372aa	T2T_NIP_fa_line1339631_Chr3_10638254_to_10637136_Frame_-3_372aa	4	1	1	1	372	40.5	11.94	2.31	1	1
T2T_NIP_fa_line3606330_Chr7_1790839_to_1790949_Frame_1_36aa	T2T_NIP_fa_line3606330_Chr7_1790839_to_1790949_Frame_1_36aa	28	1	1	1	36	4.2	7.18	2.31	1	1
T2T_NIP_fa_line2564276_Chr5_14939796_to_14939221_Frame_-1_191aa	T2T_NIP_fa_line2564276_Chr5_14939796_to_14939221_Frame_-1_191aa	14	1	1	1	191	19	9.07	2.3	1	1
T2T_NIP_fa_line1339631_Chr3_21382014_to_21382418_Frame_3_134aa	T2T_NIP_fa_line1339631_Chr3_21382014_to_21382418_Frame_3_134aa	6	1	1	1	134	15.8	9.91	2.3	1	1
T2T_NIP_fa_line4582031_Chr9_5567810_to_5567661_Frame_-3_49aa	T2T_NIP_fa_line4582031_Chr9_5567810_to_5567661_Frame_-3_49aa	39	1	1	1	49	5.7	9.57	2.3	1	1
T2T_NIP_fa_line3070957_Chr6_9056481_to_9056588_Frame_3_35aa	T2T_NIP_fa_line3070957_Chr6_9056481_to_9056588_Frame_3_35aa	46	1	1	1	35	3.4	4.5	2.29	1	1
T2T_NIP_fa_line3606330_Chr7_14420560_to_14420477_Frame_-3_27aa	T2T_NIP_fa_line3606330_Chr7_14420560_to_14420477_Frame_-3_27aa	52	1	1	1	27	3.1	11.4	2.29	1	1
T2T_NIP_fa_line4582031_Chr9_23071419_to_23070988_Frame_-2_143aa	T2T_NIP_fa_line4582031_Chr9_23071419_to_23070988_Frame_-2_143aa	9	1	1	1	143	15	11.5	2.29	1	1
T2T_NIP_fa_line3070957_Chr6_30394543_to_30394340_Frame_-1_67aa	T2T_NIP_fa_line3070957_Chr6_30394543_to_30394340_Frame_-1_67aa	31	1	1	1	67	6.6	4.13	2.28	1	1
T2T_NIP_fa_line2564276_Chr5_15126798_to_15127400_Frame_3_200aa	T2T_NIP_fa_line2564276_Chr5_15126798_to_15127400_Frame_3_200aa	5	1	1	1	200	21.4	9.55	2.28	1	1
T2T_NIP_fa_line5957338_Chr12_2628309_to_2628013_Frame_-1_98aa	T2T_NIP_fa_line5957338_Chr12_2628309_to_2628013_Frame_-1_98aa	13	1	1	1	98	12	11.4	2.28	1	1
T2T_NIP_fa_line4582031_Chr9_8251930_to_8252178_Frame_1_82aa	T2T_NIP_fa_line4582031_Chr9_8251930_to_8252178_Frame_1_82aa	18	1	1	1	82	9.5	9.67	2.27	1	1
T2T_NIP_fa_line5957338_Chr12_24626841_to_24627035_Frame_3_64aa	T2T_NIP_fa_line5957338_Chr12_24626841_to_24627035_Frame_3_64aa	23	1	1	1	64	7.3	12.13	2.27	1	1
T2T_NIP_fa_line4582031_Chr9_8629281_to_8629424_Frame_3_47aa	T2T_NIP_fa_line4582031_Chr9_8629281_to_8629424_Frame_3_47aa	40	1	2	1	47	5.3	7.3	2.27	1	1
T2T_NIP_fa_line4582031_Chr9_26365832_to_26366050_Frame_2_72aa	T2T_NIP_fa_line4582031_Chr9_26365832_to_26366050_Frame_2_72aa	18	1	1	1	72	8.2	9.55	2.26	1	1
T2T_NIP_fa_line5438812_Chr11_1187612_to_1187734_Frame_2_40aa	T2T_NIP_fa_line5438812_Chr11_1187612_to_1187734_Frame_2_40aa	43	1	1	1	40	4.4	6.77	2.26	1	1
T2T_NIP_fa_line4105272_Chr8_17158868_to_17158963_Frame_2_31aa	T2T_NIP_fa_line4105272_Chr8_17158868_to_17158963_Frame_2_31aa	65	1	1	1	31	3.2	6.46	2.26	1	1
T2T_NIP_fa_line1_Chr1_24971538_to_24970633_Frame_-2_301aa	T2T_NIP_fa_line1_Chr1_24971538_to_24970633_Frame_-2_301aa	5	1	1	1	301	32.3	12.5	2.26	1	1
T2T_NIP_fa_line5438812_Chr11_17199963_to_17199580_Frame_-3_127aa	T2T_NIP_fa_line5438812_Chr11_17199963_to_17199580_Frame_-3_127aa	11	1	1	1	127	13.3	7.28	2.25	1	1
T2T_NIP_fa_line4105272_Chr8_24728253_to_24728020_Frame_-1_77aa	T2T_NIP_fa_line4105272_Chr8_24728253_to_24728020_Frame_-1_77aa	14	1	1	1	77	8.1	4.61	2.25	1	1
T2T_NIP_fa_line1_Chr1_36664502_to_36665200_Frame_2_232aa	T2T_NIP_fa_line1_Chr1_36664502_to_36665200_Frame_2_232aa	6	1	1	1	232	25.8	9.22	2.25	1	1
T2T_NIP_fa_line3070957_Chr6_3952420_to_3951098_Frame_-1_440aa	T2T_NIP_fa_line3070957_Chr6_3952420_to_3951098_Frame_-1_440aa	4	1	1	1	440	45.2	10.04	2.24	1	1
T2T_NIP_fa_line5438812_Chr11_608289_to_609119_Frame_3_276aa	T2T_NIP_fa_line5438812_Chr11_608289_to_609119_Frame_3_276aa	4	1	1	1	276	29.3	10.11	2.24	1	1
T2T_NIP_fa_line5438812_Chr11_8360488_to_8360694_Frame_1_68aa	T2T_NIP_fa_line5438812_Chr11_8360488_to_8360694_Frame_1_68aa	13	1	1	1	68	7.6	7.59	2.23	1	1
T2T_NIP_fa_line3606330_Chr7_18374160_to_18374621_Frame_3_153aa	T2T_NIP_fa_line3606330_Chr7_18374160_to_18374621_Frame_3_153aa	12	1	1	1	153	16.1	8.91	2.23	1	1
T2T_NIP_fa_line1339631_Chr3_4106174_to_4106752_Frame_2_192aa	T2T_NIP_fa_line1339631_Chr3_4106174_to_4106752_Frame_2_192aa	5	1	1	1	192	21.6	8.16	2.23	1	1
T2T_NIP_fa_line1_Chr1_30443429_to_30442974_Frame_-3_151aa	T2T_NIP_fa_line1_Chr1_30443429_to_30442974_Frame_-3_151aa	16	1	1	1	151	15.6	11.94	2.22	1	1
T2T_NIP_fa_line4582031_Chr9_9507700_to_9507921_Frame_1_73aa	T2T_NIP_fa_line4582031_Chr9_9507700_to_9507921_Frame_1_73aa	18	1	1	1	73	8.5	8.97	2.21	1	1
T2T_NIP_fa_line4582031_Chr9_15993224_to_15993093_Frame_-3_43aa	T2T_NIP_fa_line4582031_Chr9_15993224_to_15993093_Frame_-3_43aa	23	1	1	1	43	4.7	12.02	2.21	1	1
T2T_NIP_fa_line732164_Chr2_5881458_to_5881387_Frame_-2_23aa	T2T_NIP_fa_line732164_Chr2_5881458_to_5881387_Frame_-2_23aa	52	1	1	1	23	2.7	4.5	2.2	1	1
T2T_NIP_fa_line2564276_Chr5_13606411_to_13606542_Frame_1_43aa	T2T_NIP_fa_line2564276_Chr5_13606411_to_13606542_Frame_1_43aa	26	1	1	1	43	4.7	4.72	2.2	1	1
T2T_NIP_fa_line2564276_Chr5_1743510_to_1743773_Frame_3_87aa	T2T_NIP_fa_line2564276_Chr5_1743510_to_1743773_Frame_3_87aa	21	1	1	1	87	8.8	8.57	2.19	1	1
T2T_NIP_fa_line4105272_Chr8_16892451_to_16893509_Frame_3_352aa	T2T_NIP_fa_line4105272_Chr8_16892451_to_16893509_Frame_3_352aa	4	1	1	1	352	39.3	9.33	2.19	1	1
T2T_NIP_fa_line5438812_Chr11_14634375_to_14634647_Frame_3_90aa	T2T_NIP_fa_line5438812_Chr11_14634375_to_14634647_Frame_3_90aa	9	1	1	1	90	9.8	10.01	2.17	1	1
T2T_NIP_fa_line3070957_Chr6_22619813_to_22620349_Frame_2_178aa	T2T_NIP_fa_line3070957_Chr6_22619813_to_22620349_Frame_2_178aa	13	1	1	1	178	18.3	11.71	2.17	1	1
T2T_NIP_fa_line1_Chr1_2598095_to_2598048_Frame_-3_15aa	T2T_NIP_fa_line1_Chr1_2598095_to_2598048_Frame_-3_15aa	93	1	1	1	15	1.6	4.5	2.17	1	1
T2T_NIP_fa_line2564276_Chr5_19611113_to_19609752_Frame_-2_453aa	T2T_NIP_fa_line2564276_Chr5_19611113_to_19609752_Frame_-2_453aa	3	1	1	1	453	49.9	11.9	2.17	1	1
T2T_NIP_fa_line1_Chr1_35414607_to_35414780_Frame_3_57aa	T2T_NIP_fa_line1_Chr1_35414607_to_35414780_Frame_3_57aa	23	1	1	1	57	6	4.72	2.17	1	1
T2T_NIP_fa_line1339631_Chr3_36841380_to_36841679_Frame_3_99aa	T2T_NIP_fa_line1339631_Chr3_36841380_to_36841679_Frame_3_99aa	24	1	1	1	99	10.7	4.78	2.16	1	1
T2T_NIP_fa_line3606330_Chr7_23724459_to_23721274_Frame_-1_1061aa	T2T_NIP_fa_line3606330_Chr7_23724459_to_23721274_Frame_-1_1061aa	2	1	1	1	1061	116.3	8.05	2.16	1	1
T2T_NIP_fa_line5957338_Chr12_2617223_to_2617273_Frame_2_16aa	T2T_NIP_fa_line5957338_Chr12_2617223_to_2617273_Frame_2_16aa	75	1	1	1	16	1.9	7.52	2.16	1	1
T2T_NIP_fa_line1339631_Chr3_21101774_to_21101706_Frame_-3_22aa	T2T_NIP_fa_line1339631_Chr3_21101774_to_21101706_Frame_-3_22aa	73	1	1	1	22	2.7	4.61	2.16	1	1
T2T_NIP_fa_line4582031_Chr9_27093342_to_27093716_Frame_3_124aa	T2T_NIP_fa_line4582031_Chr9_27093342_to_27093716_Frame_3_124aa	15	1	1	1	124	13.5	5.05	2.15	1	1
T2T_NIP_fa_line1962965_Chr4_34150694_to_34150416_Frame_-3_92aa	T2T_NIP_fa_line1962965_Chr4_34150694_to_34150416_Frame_-3_92aa	14	1	1	1	92	9.8	9.55	2.15	1	1
T2T_NIP_fa_line5957338_Chr12_26702182_to_26702084_Frame_-3_32aa	T2T_NIP_fa_line5957338_Chr12_26702182_to_26702084_Frame_-3_32aa	34	1	1	1	32	3.6	6.47	2.15	1	1
T2T_NIP_fa_line3606330_Chr7_27951351_to_27951169_Frame_-1_60aa	T2T_NIP_fa_line3606330_Chr7_27951351_to_27951169_Frame_-1_60aa	22	1	1	1	60	6.7	4.59	2.15	1	1
T2T_NIP_fa_line3606330_Chr7_3729391_to_3729906_Frame_1_171aa	T2T_NIP_fa_line3606330_Chr7_3729391_to_3729906_Frame_1_171aa	11	1	1	1	171	18.1	11.43	2.15	1	1
T2T_NIP_fa_line1339631_Chr3_31131381_to_31131851_Frame_3_156aa	T2T_NIP_fa_line1339631_Chr3_31131381_to_31131851_Frame_3_156aa	10	1	1	1	156	16.3	11.41	2.15	1	1
T2T_NIP_fa_line1339631_Chr3_2663188_to_2661893_Frame_-1_431aa	T2T_NIP_fa_line1339631_Chr3_2663188_to_2661893_Frame_-1_431aa	3	1	1	1	431	47	5.63	2.14	1	1
T2T_NIP_fa_line5957338_Chr12_13047342_to_13047476_Frame_3_44aa	T2T_NIP_fa_line5957338_Chr12_13047342_to_13047476_Frame_3_44aa	50	1	1	1	44	5	4.17	2.14	1	1
T2T_NIP_fa_line4105272_Chr8_20088829_to_20089344_Frame_1_171aa	T2T_NIP_fa_line4105272_Chr8_20088829_to_20089344_Frame_1_171aa	8	1	1	1	171	18.5	10.92	2.14	1	1
T2T_NIP_fa_line1_Chr1_29481506_to_29481321_Frame_-3_61aa	T2T_NIP_fa_line1_Chr1_29481506_to_29481321_Frame_-3_61aa	28	1	1	1	61	6.7	9.7	2.14	1	1
T2T_NIP_fa_line2564276_Chr5_29881481_to_29881876_Frame_2_131aa	T2T_NIP_fa_line2564276_Chr5_29881481_to_29881876_Frame_2_131aa	11	1	1	1	131	13	12.15	2.14	1	1
T2T_NIP_fa_line3606330_Chr7_11529604_to_11528936_Frame_-3_222aa	T2T_NIP_fa_line3606330_Chr7_11529604_to_11528936_Frame_-3_222aa	6	1	1	1	222	22.9	11.62	2.14	1	1
T2T_NIP_fa_line4105272_Chr8_26191972_to_26190851_Frame_-3_373aa	T2T_NIP_fa_line4105272_Chr8_26191972_to_26190851_Frame_-3_373aa	3	1	1	1	373	40.1	6.61	2.13	1	1
T2T_NIP_fa_line3606330_Chr7_14536170_to_14536439_Frame_3_89aa	T2T_NIP_fa_line3606330_Chr7_14536170_to_14536439_Frame_3_89aa	29	1	1	1	89	8.1	7.3	2.13	1	1
T2T_NIP_fa_line4105272_Chr8_5477488_to_5476784_Frame_-3_234aa	T2T_NIP_fa_line4105272_Chr8_5477488_to_5476784_Frame_-3_234aa	6	1	1	1	234	24.7	9.51	2.13	1	1
T2T_NIP_fa_line3070957_Chr6_17353525_to_17354259_Frame_1_244aa	T2T_NIP_fa_line3070957_Chr6_17353525_to_17354259_Frame_1_244aa	7	1	1	1	244	25.6	10.27	2.12	1	1
T2T_NIP_fa_line3070957_Chr6_30729110_to_30729208_Frame_2_32aa	T2T_NIP_fa_line3070957_Chr6_30729110_to_30729208_Frame_2_32aa	41	1	1	1	32	3.6	10.55	2.12	1	1
T2T_NIP_fa_line1339631_Chr3_28532354_to_28532632_Frame_2_92aa	T2T_NIP_fa_line1339631_Chr3_28532354_to_28532632_Frame_2_92aa	13	1	1	1	92	10.5	11.77	2.12	1	1
T2T_NIP_fa_line3606330_Chr7_29042975_to_29043085_Frame_2_36aa	T2T_NIP_fa_line3606330_Chr7_29042975_to_29043085_Frame_2_36aa	36	1	1	1	36	4.3	9.7	2.11	1	1
T2T_NIP_fa_line5438812_Chr11_8092662_to_8092928_Frame_3_88aa	T2T_NIP_fa_line5438812_Chr11_8092662_to_8092928_Frame_3_88aa	10	1	1	1	88	9.2	9	2.11	1	1
T2T_NIP_fa_line1_Chr1_18477955_to_18478416_Frame_1_153aa	T2T_NIP_fa_line1_Chr1_18477955_to_18478416_Frame_1_153aa	12	1	1	1	153	16.1	11.05	2.11	1	1
T2T_NIP_fa_line1_Chr1_11009250_to_11009513_Frame_3_87aa	T2T_NIP_fa_line1_Chr1_11009250_to_11009513_Frame_3_87aa	21	1	1	1	87	9	11.49	2.11	1	1
T2T_NIP_fa_line1339631_Chr3_19476010_to_19475660_Frame_-1_116aa	T2T_NIP_fa_line1339631_Chr3_19476010_to_19475660_Frame_-1_116aa	13	1	1	1	116	11.9	12.35	2.11	1	1
T2T_NIP_fa_line1962965_Chr4_34628183_to_34627902_Frame_-3_93aa	T2T_NIP_fa_line1962965_Chr4_34628183_to_34627902_Frame_-3_93aa	29	1	1	1	93	9	12.34	2.11	1	1
T2T_NIP_fa_line2564276_Chr5_7754026_to_7754145_Frame_1_39aa	T2T_NIP_fa_line2564276_Chr5_7754026_to_7754145_Frame_1_39aa	49	1	1	1	39	3.6	7.87	2.11	1	1
T2T_NIP_fa_line4582031_Chr9_25784361_to_25784086_Frame_-2_91aa	T2T_NIP_fa_line4582031_Chr9_25784361_to_25784086_Frame_-2_91aa	15	1	1	1	91	10.2	9.72	2.11	1	1
T2T_NIP_fa_line5039946_Chr10_17316032_to_17316283_Frame_2_83aa	T2T_NIP_fa_line5039946_Chr10_17316032_to_17316283_Frame_2_83aa	17	1	1	1	83	8.6	11.46	2.11	1	1
T2T_NIP_fa_line3606330_Chr7_27050072_to_27050152_Frame_2_26aa	T2T_NIP_fa_line3606330_Chr7_27050072_to_27050152_Frame_2_26aa	65	1	1	1	26	2.7	6.47	2.1	1	1
T2T_NIP_fa_line3606330_Chr7_23669916_to_23669701_Frame_-1_71aa	T2T_NIP_fa_line3606330_Chr7_23669916_to_23669701_Frame_-1_71aa	15	1	1	1	71	7.5	11	2.09	1	1
T2T_NIP_fa_line5438812_Chr11_29973072_to_29972800_Frame_-3_90aa	T2T_NIP_fa_line5438812_Chr11_29973072_to_29972800_Frame_-3_90aa	14	1	1	1	90	10.2	7.68	2.09	1	1
T2T_NIP_fa_line732164_Chr2_36289504_to_36289247_Frame_-1_85aa	T2T_NIP_fa_line732164_Chr2_36289504_to_36289247_Frame_-1_85aa	11	1	1	1	85	8.3	11.52	2.09	1	1
T2T_NIP_fa_line3606330_Chr7_15882767_to_15883591_Frame_2_274aa	T2T_NIP_fa_line3606330_Chr7_15882767_to_15883591_Frame_2_274aa	6	1	1	1	274	30.5	4.89	2.09	1	1
T2T_NIP_fa_line5438812_Chr11_22930934_to_22930785_Frame_-1_49aa	T2T_NIP_fa_line5438812_Chr11_22930934_to_22930785_Frame_-1_49aa	51	1	1	1	49	4.2	7.18	2.09	1	1
T2T_NIP_fa_line2564276_Chr5_21268913_to_21269620_Frame_2_235aa	T2T_NIP_fa_line2564276_Chr5_21268913_to_21269620_Frame_2_235aa	9	1	1	1	235	23	11.49	2.09	1	1
T2T_NIP_fa_line1339631_Chr3_23562168_to_23564552_Frame_3_794aa	T2T_NIP_fa_line1339631_Chr3_23562168_to_23564552_Frame_3_794aa	2	1	1	1	794	81	6.48	2.09	1	1
T2T_NIP_fa_line1339631_Chr3_16352584_to_16353843_Frame_1_419aa	T2T_NIP_fa_line1339631_Chr3_16352584_to_16353843_Frame_1_419aa	5	1	1	1	419	45	12.59	2.08	1	1
T2T_NIP_fa_line1339631_Chr3_29472265_to_29472573_Frame_1_102aa	T2T_NIP_fa_line1339631_Chr3_29472265_to_29472573_Frame_1_102aa	20	1	1	1	102	10.9	6.42	2.08	1	1
T2T_NIP_fa_line4105272_Chr8_4254309_to_4254169_Frame_-1_46aa	T2T_NIP_fa_line4105272_Chr8_4254309_to_4254169_Frame_-1_46aa	33	1	1	1	46	5.3	9.47	2.08	1	1
T2T_NIP_fa_line1339631_Chr3_16676978_to_16676334_Frame_-3_214aa	T2T_NIP_fa_line1339631_Chr3_16676978_to_16676334_Frame_-3_214aa	9	1	1	1	214	23	10.01	2.08	1	1
T2T_NIP_fa_line732164_Chr2_12639082_to_12639501_Frame_1_139aa	T2T_NIP_fa_line732164_Chr2_12639082_to_12639501_Frame_1_139aa	10	1	1	1	139	15.6	11.06	2.08	1	1
T2T_NIP_fa_line3070957_Chr6_25783545_to_25783162_Frame_-2_127aa	T2T_NIP_fa_line3070957_Chr6_25783545_to_25783162_Frame_-2_127aa	7	1	1	1	127	14.5	9.07	2.08	1	1
T2T_NIP_fa_line1962965_Chr4_27038765_to_27038559_Frame_-3_68aa	T2T_NIP_fa_line1962965_Chr4_27038765_to_27038559_Frame_-3_68aa	29	1	1	1	68	7.8	8.21	2.08	1	1
T2T_NIP_fa_line4105272_Chr8_24983187_to_24984236_Frame_3_349aa	T2T_NIP_fa_line4105272_Chr8_24983187_to_24984236_Frame_3_349aa	7	1	1	1	349	37.6	10.04	2.07	1	1
T2T_NIP_fa_line1_Chr1_26282361_to_26282675_Frame_3_104aa	T2T_NIP_fa_line1_Chr1_26282361_to_26282675_Frame_3_104aa	12	1	1	1	104	11.5	10.1	2.07	1	1
T2T_NIP_fa_line2564276_Chr5_28765792_to_28765442_Frame_-3_116aa	T2T_NIP_fa_line2564276_Chr5_28765792_to_28765442_Frame_-3_116aa	9	1	1	1	116	13.5	7.91	2.07	1	1
T2T_NIP_fa_line3070957_Chr6_11659171_to_11659070_Frame_-1_33aa	T2T_NIP_fa_line3070957_Chr6_11659171_to_11659070_Frame_-1_33aa	52	1	1	1	33	3.3	7.43	2.07	1	1
T2T_NIP_fa_line3606330_Chr7_10243431_to_10243553_Frame_3_40aa	T2T_NIP_fa_line3606330_Chr7_10243431_to_10243553_Frame_3_40aa	30	1	1	1	40	4.8	11.09	2.07	1	1
T2T_NIP_fa_line4582031_Chr9_13807239_to_13807496_Frame_3_85aa	T2T_NIP_fa_line4582031_Chr9_13807239_to_13807496_Frame_3_85aa	21	1	1	1	85	8.9	12.35	2.07	1	1
T2T_NIP_fa_line1339631_Chr3_28217440_to_28217249_Frame_-1_63aa	T2T_NIP_fa_line1339631_Chr3_28217440_to_28217249_Frame_-1_63aa	17	1	1	1	63	6.4	7.8	2.07	1	1
T2T_NIP_fa_line3070957_Chr6_18458757_to_18459479_Frame_3_240aa	T2T_NIP_fa_line3070957_Chr6_18458757_to_18459479_Frame_3_240aa	9	1	1	1	240	26.8	11.25	2.07	1	1
T2T_NIP_fa_line1339631_Chr3_31769895_to_31770665_Frame_3_256aa	T2T_NIP_fa_line1339631_Chr3_31769895_to_31770665_Frame_3_256aa	5	1	1	1	256	27.6	6.52	2.06	1	1
T2T_NIP_fa_line732164_Chr2_833024_to_832374_Frame_-3_216aa	T2T_NIP_fa_line732164_Chr2_833024_to_832374_Frame_-3_216aa	5	1	1	1	216	25.3	7.02	2.06	1	1
T2T_NIP_fa_line3070957_Chr6_7470236_to_7470349_Frame_2_37aa	T2T_NIP_fa_line3070957_Chr6_7470236_to_7470349_Frame_2_37aa	41	1	1	1	37	4.2	6.92	2.06	1	1
T2T_NIP_fa_line4582031_Chr9_8423411_to_8423536_Frame_2_41aa	T2T_NIP_fa_line4582031_Chr9_8423411_to_8423536_Frame_2_41aa	24	1	1	1	41	4.2	9.14	2.06	1	1
T2T_NIP_fa_line5039946_Chr10_22967010_to_22966579_Frame_-3_143aa	T2T_NIP_fa_line5039946_Chr10_22967010_to_22966579_Frame_-3_143aa	11	1	1	1	143	14.4	10.96	2.06	1	1
T2T_NIP_fa_line1339631_Chr3_3845907_to_3845476_Frame_-2_143aa	T2T_NIP_fa_line1339631_Chr3_3845907_to_3845476_Frame_-2_143aa	17	1	1	1	143	15.8	11.68	2.06	1	1
T2T_NIP_fa_line3606330_Chr7_8871901_to_8871999_Frame_1_32aa	T2T_NIP_fa_line3606330_Chr7_8871901_to_8871999_Frame_1_32aa	47	1	1	1	32	3.8	4.98	2.05	1	1
T2T_NIP_fa_line1_Chr1_4963600_to_4963740_Frame_1_46aa	T2T_NIP_fa_line1_Chr1_4963600_to_4963740_Frame_1_46aa	35	1	1	1	46	5.2	6.77	2.05	1	1
T2T_NIP_fa_line4582031_Chr9_8363240_to_8362857_Frame_-3_127aa	T2T_NIP_fa_line4582031_Chr9_8363240_to_8362857_Frame_-3_127aa	11	1	1	1	127	13.8	11.85	2.05	1	1
T2T_NIP_fa_line1_Chr1_22574887_to_22574964_Frame_1_25aa	T2T_NIP_fa_line1_Chr1_22574887_to_22574964_Frame_1_25aa	36	1	1	1	25	3.1	5.63	2.05	1	1
T2T_NIP_fa_line732164_Chr2_24723277_to_24723038_Frame_-1_79aa	T2T_NIP_fa_line732164_Chr2_24723277_to_24723038_Frame_-1_79aa	20	1	1	1	79	9.2	4.07	2.05	1	1
T2T_NIP_fa_line1339631_Chr3_12104408_to_12104767_Frame_2_119aa	T2T_NIP_fa_line1339631_Chr3_12104408_to_12104767_Frame_2_119aa	16	1	1	1	119	13.1	7.34	2.04	1	1
T2T_NIP_fa_line2564276_Chr5_22019517_to_22020068_Frame_3_183aa	T2T_NIP_fa_line2564276_Chr5_22019517_to_22020068_Frame_3_183aa	11	1	1	1	183	20.1	8.4	2.04	1	1
T2T_NIP_fa_line1_Chr1_12803586_to_12803825_Frame_3_79aa	T2T_NIP_fa_line1_Chr1_12803586_to_12803825_Frame_3_79aa	20	1	1	1	79	8.7	11.28	2.04	1	1
T2T_NIP_fa_line1962965_Chr4_10676045_to_10676263_Frame_2_72aa	T2T_NIP_fa_line1962965_Chr4_10676045_to_10676263_Frame_2_72aa	31	1	1	1	72	6.9	8.4	2.04	1	1
T2T_NIP_fa_line4105272_Chr8_7969614_to_7969739_Frame_3_41aa	T2T_NIP_fa_line4105272_Chr8_7969614_to_7969739_Frame_3_41aa	24	1	1	1	41	4.5	5.95	2.04	1	1
T2T_NIP_fa_line5438812_Chr11_25002370_to_25002438_Frame_1_22aa	T2T_NIP_fa_line5438812_Chr11_25002370_to_25002438_Frame_1_22aa	64	1	1	1	22	2.6	6.44	2.04	1	1
T2T_NIP_fa_line1339631_Chr3_2458184_to_2459083_Frame_2_299aa	T2T_NIP_fa_line1339631_Chr3_2458184_to_2459083_Frame_2_299aa	8	1	1	1	299	29.9	6	2.03	1	1
T2T_NIP_fa_line3606330_Chr7_7516698_to_7516883_Frame_3_61aa	T2T_NIP_fa_line3606330_Chr7_7516698_to_7516883_Frame_3_61aa	23	1	1	1	61	6.9	12.1	2.03	1	1
T2T_NIP_fa_line732164_Chr2_932624_to_932704_Frame_2_26aa	T2T_NIP_fa_line732164_Chr2_932624_to_932704_Frame_2_26aa	46	1	1	1	26	2.9	4.17	2.03	1	1
T2T_NIP_fa_line5957338_Chr12_4945034_to_4944891_Frame_-2_47aa	T2T_NIP_fa_line5957338_Chr12_4945034_to_4944891_Frame_-2_47aa	26	1	1	1	47	5.1	7.61	2.03	1	1
T2T_NIP_fa_line4582031_Chr9_25228208_to_25228092_Frame_-3_38aa	T2T_NIP_fa_line4582031_Chr9_25228208_to_25228092_Frame_-3_38aa	26	1	1	1	38	4.3	12.48	2.03	1	1
T2T_NIP_fa_line5039946_Chr10_15990080_to_15990400_Frame_2_106aa	T2T_NIP_fa_line5039946_Chr10_15990080_to_15990400_Frame_2_106aa	18	1	1	1	106	11.2	8.4	2.03	1	1
T2T_NIP_fa_line5957338_Chr12_5681891_to_5682184_Frame_2_97aa	T2T_NIP_fa_line5957338_Chr12_5681891_to_5682184_Frame_2_97aa	15	1	1	1	97	10.8	5.26	2.02	1	1
T2T_NIP_fa_line732164_Chr2_22008571_to_22008212_Frame_-1_119aa	T2T_NIP_fa_line732164_Chr2_22008571_to_22008212_Frame_-1_119aa	17	1	1	1	119	12.3	8.32	2.02	1	1
T2T_NIP_fa_line3606330_Chr7_22546369_to_22545980_Frame_-3_129aa	T2T_NIP_fa_line3606330_Chr7_22546369_to_22545980_Frame_-3_129aa	11	1	1	1	129	14.2	4.88	2.02	1	1
T2T_NIP_fa_line1962965_Chr4_18541225_to_18541061_Frame_-1_54aa	T2T_NIP_fa_line1962965_Chr4_18541225_to_18541061_Frame_-1_54aa	41	1	1	1	54	6	7.81	2.02	1	1
T2T_NIP_fa_line2564276_Chr5_27897078_to_27897629_Frame_3_183aa	T2T_NIP_fa_line2564276_Chr5_27897078_to_27897629_Frame_3_183aa	7	1	1	1	183	19.2	11.65	2.02	1	1
T2T_NIP_fa_line1_Chr1_39079932_to_39078709_Frame_-2_407aa	T2T_NIP_fa_line1_Chr1_39079932_to_39078709_Frame_-2_407aa	2	1	1	1	407	45.7	9.42	2.02	1	1
T2T_NIP_fa_line5438812_Chr11_1004403_to_1004504_Frame_3_33aa	T2T_NIP_fa_line5438812_Chr11_1004403_to_1004504_Frame_3_33aa	33	1	1	1	33	3.8	9.99	2.01	1	1
T2T_NIP_fa_line5039946_Chr10_12969710_to_12969802_Frame_2_30aa	T2T_NIP_fa_line5039946_Chr10_12969710_to_12969802_Frame_2_30aa	40	1	1	1	30	3.6	9.11	2.01	1	1
T2T_NIP_fa_line1_Chr1_43078361_to_43077972_Frame_-3_129aa	T2T_NIP_fa_line1_Chr1_43078361_to_43077972_Frame_-3_129aa	8	1	1	1	129	14.4	6.51	2.01	1	1
T2T_NIP_fa_line4582031_Chr9_24108430_to_24109119_Frame_1_229aa	T2T_NIP_fa_line4582031_Chr9_24108430_to_24109119_Frame_1_229aa	8	1	1	1	229	25	4.94	2.01	1	1
T2T_NIP_fa_line1962965_Chr4_20911467_to_20911339_Frame_-2_42aa	T2T_NIP_fa_line1962965_Chr4_20911467_to_20911339_Frame_-2_42aa	40	1	1	1	42	4.8	6.4	2.01	1	1
T2T_NIP_fa_line1339631_Chr3_15555100_to_15554960_Frame_-1_46aa	T2T_NIP_fa_line1339631_Chr3_15555100_to_15554960_Frame_-1_46aa	28	1	1	1	46	5	9.28	2	1	1
T2T_NIP_fa_line4105272_Chr8_26876493_to_26876543_Frame_3_16aa	T2T_NIP_fa_line4105272_Chr8_26876493_to_26876543_Frame_3_16aa	63	1	1	1	16	1.9	8.84	2	1	1
T2T_NIP_fa_line1962965_Chr4_34629040_to_34629120_Frame_1_26aa	T2T_NIP_fa_line1962965_Chr4_34629040_to_34629120_Frame_1_26aa	77	1	1	1	26	2.8	7.99	2	1	1
T2T_NIP_fa_line1_Chr1_15985367_to_15985507_Frame_2_46aa	T2T_NIP_fa_line1_Chr1_15985367_to_15985507_Frame_2_46aa	30	1	1	1	46	5.5	9.89	2	1	1
T2T_NIP_fa_line1_Chr1_27624327_to_27624992_Frame_3_221aa	T2T_NIP_fa_line1_Chr1_27624327_to_27624992_Frame_3_221aa	6	1	1	1	221	22.6	9.04	2	1	1
T2T_NIP_fa_line732164_Chr2_22565112_to_22565014_Frame_-2_32aa	T2T_NIP_fa_line732164_Chr2_22565112_to_22565014_Frame_-2_32aa	34	1	1	1	32	3.5	8.05	2	1	1
T2T_NIP_fa_line1962965_Chr4_23316816_to_23316421_Frame_-2_131aa	T2T_NIP_fa_line1962965_Chr4_23316816_to_23316421_Frame_-2_131aa	14	1	1	1	131	14.2	11.84	2	1	1
T2T_NIP_fa_line732164_Chr2_20262480_to_20262641_Frame_3_53aa	T2T_NIP_fa_line732164_Chr2_20262480_to_20262641_Frame_3_53aa	42	1	1	1	53	5.8	4.89	1.99	1	1
T2T_NIP_fa_line3606330_Chr7_21381101_to_21381250_Frame_2_49aa	T2T_NIP_fa_line3606330_Chr7_21381101_to_21381250_Frame_2_49aa	35	1	1	1	49	4.9	7.27	1.99	1	1
T2T_NIP_fa_line3606330_Chr7_25985969_to_25986781_Frame_2_270aa	T2T_NIP_fa_line3606330_Chr7_25985969_to_25986781_Frame_2_270aa	6	1	1	1	270	29.3	6.34	1.99	1	1
T2T_NIP_fa_line1_Chr1_10148070_to_10148339_Frame_3_89aa	T2T_NIP_fa_line1_Chr1_10148070_to_10148339_Frame_3_89aa	18	1	1	1	89	10	6.3	1.99	1	1
T2T_NIP_fa_line5438812_Chr11_25179014_to_25180012_Frame_2_332aa	T2T_NIP_fa_line5438812_Chr11_25179014_to_25180012_Frame_2_332aa	3	1	1	1	332	36.2	8.81	1.99	1	1
T2T_NIP_fa_line5438812_Chr11_5030770_to_5030456_Frame_-2_104aa	T2T_NIP_fa_line5438812_Chr11_5030770_to_5030456_Frame_-2_104aa	14	1	1	1	104	11	8.54	1.99	1	1
T2T_NIP_fa_line4105272_Chr8_4663541_to_4663374_Frame_-2_55aa	T2T_NIP_fa_line4105272_Chr8_4663541_to_4663374_Frame_-2_55aa	24	1	1	1	55	6.2	9.79	1.99	1	1
T2T_NIP_fa_line732164_Chr2_26973895_to_26973728_Frame_-1_55aa	T2T_NIP_fa_line732164_Chr2_26973895_to_26973728_Frame_-1_55aa	36	1	1	1	55	5.5	4.88	1.99	1	1
T2T_NIP_fa_line5957338_Chr12_28210387_to_28211535_Frame_1_382aa	T2T_NIP_fa_line5957338_Chr12_28210387_to_28211535_Frame_1_382aa	3	1	1	1	382	42.3	5.59	1.98	1	1
T2T_NIP_fa_line4105272_Chr8_17991881_to_17991570_Frame_-2_103aa	T2T_NIP_fa_line4105272_Chr8_17991881_to_17991570_Frame_-2_103aa	17	1	1	1	103	11	9.04	1.98	1	1
T2T_NIP_fa_line5438812_Chr11_17031497_to_17031222_Frame_-1_91aa	T2T_NIP_fa_line5438812_Chr11_17031497_to_17031222_Frame_-1_91aa	13	1	1	1	91	10.5	9.88	1.98	1	1
T2T_NIP_fa_line5438812_Chr11_2723137_to_2722796_Frame_-2_113aa	T2T_NIP_fa_line5438812_Chr11_2723137_to_2722796_Frame_-2_113aa	12	1	1	1	113	12.6	10.93	1.98	1	1
T2T_NIP_fa_line732164_Chr2_32416572_to_32417018_Frame_3_148aa	T2T_NIP_fa_line732164_Chr2_32416572_to_32417018_Frame_3_148aa	11	1	1	1	148	16.5	6.05	1.98	1	1
T2T_NIP_fa_line5039946_Chr10_17048409_to_17048633_Frame_3_74aa	T2T_NIP_fa_line5039946_Chr10_17048409_to_17048633_Frame_3_74aa	16	1	1	1	74	7.6	11.91	1.98	1	1
T2T_NIP_fa_line5957338_Chr12_27621297_to_27621151_Frame_-1_48aa	T2T_NIP_fa_line5957338_Chr12_27621297_to_27621151_Frame_-1_48aa	25	1	1	1	48	5.5	8.02	1.98	1	1
T2T_NIP_fa_line1_Chr1_29001862_to_29001479_Frame_-1_127aa	T2T_NIP_fa_line1_Chr1_29001862_to_29001479_Frame_-1_127aa	14	1	1	1	127	13.8	10.67	1.97	1	1
T2T_NIP_fa_line1_Chr1_1866111_to_1865401_Frame_-2_236aa	T2T_NIP_fa_line1_Chr1_1866111_to_1865401_Frame_-2_236aa	7	1	1	1	236	25.9	9.8	1.97	1	1
T2T_NIP_fa_line3070957_Chr6_22034657_to_22034872_Frame_2_71aa	T2T_NIP_fa_line3070957_Chr6_22034657_to_22034872_Frame_2_71aa	15	1	1	1	71	8	9.99	1.97	1	1
T2T_NIP_fa_line4582031_Chr9_4428359_to_4427556_Frame_-3_267aa	T2T_NIP_fa_line4582031_Chr9_4428359_to_4427556_Frame_-3_267aa	4	1	1	1	267	28.6	11.66	1.97	1	1
T2T_NIP_fa_line4105272_Chr8_2043554_to_2044018_Frame_2_154aa	T2T_NIP_fa_line4105272_Chr8_2043554_to_2044018_Frame_2_154aa	7	1	1	1	154	16.6	6.13	1.97	1	1
T2T_NIP_fa_line1962965_Chr4_8230721_to_8231968_Frame_2_415aa	T2T_NIP_fa_line1962965_Chr4_8230721_to_8231968_Frame_2_415aa	5	1	1	1	415	44.3	11.21	1.97	1	1
T2T_NIP_fa_line5039946_Chr10_15339787_to_15340167_Frame_1_126aa	T2T_NIP_fa_line5039946_Chr10_15339787_to_15340167_Frame_1_126aa	8	1	1	1	126	13.5	11.71	1.96	1	1
T2T_NIP_fa_line3070957_Chr6_5874434_to_5874952_Frame_2_172aa	T2T_NIP_fa_line3070957_Chr6_5874434_to_5874952_Frame_2_172aa	11	1	1	1	172	18.1	9.86	1.96	1	1
T2T_NIP_fa_line1962965_Chr4_13525587_to_13526048_Frame_3_153aa	T2T_NIP_fa_line1962965_Chr4_13525587_to_13526048_Frame_3_153aa	11	1	1	1	153	17.4	10.36	1.96	1	1
T2T_NIP_fa_line2564276_Chr5_18179443_to_18179586_Frame_1_47aa	T2T_NIP_fa_line2564276_Chr5_18179443_to_18179586_Frame_1_47aa	28	1	1	1	47	5.4	9.66	1.95	1	1
T2T_NIP_fa_line3606330_Chr7_25262027_to_25261956_Frame_-2_23aa	T2T_NIP_fa_line3606330_Chr7_25262027_to_25261956_Frame_-2_23aa	65	1	1	1	23	2.5	6.37	1.95	1	1
T2T_NIP_fa_line732164_Chr2_26187963_to_26187787_Frame_-2_58aa	T2T_NIP_fa_line732164_Chr2_26187963_to_26187787_Frame_-2_58aa	34	1	1	1	58	6.3	12.18	1.95	1	1
T2T_NIP_fa_line1_Chr1_41291781_to_41291813_Frame_3_10aa	T2T_NIP_fa_line1_Chr1_41291781_to_41291813_Frame_3_10aa	90	1	1	1	10	1.2	10.84	1.95	1	1
T2T_NIP_fa_line4582031_Chr9_22534600_to_22534274_Frame_-1_108aa	T2T_NIP_fa_line4582031_Chr9_22534600_to_22534274_Frame_-1_108aa	11	1	1	1	108	11.9	4.41	1.95	1	1
T2T_NIP_fa_line2564276_Chr5_15254407_to_15254763_Frame_1_118aa	T2T_NIP_fa_line2564276_Chr5_15254407_to_15254763_Frame_1_118aa	14	1	1	1	118	13.1	12.53	1.95	1	1
T2T_NIP_fa_line2564276_Chr5_27029141_to_27028863_Frame_-2_92aa	T2T_NIP_fa_line2564276_Chr5_27029141_to_27028863_Frame_-2_92aa	10	1	1	1	92	10.2	11.05	1.95	1	1
T2T_NIP_fa_line1_Chr1_8866634_to_8866245_Frame_-3_129aa	T2T_NIP_fa_line1_Chr1_8866634_to_8866245_Frame_-3_129aa	13	1	1	1	129	15.2	9.07	1.95	1	1
T2T_NIP_fa_line1339631_Chr3_4035261_to_4035644_Frame_3_127aa	T2T_NIP_fa_line1339631_Chr3_4035261_to_4035644_Frame_3_127aa	9	1	1	1	127	13.8	12.22	1.95	1	1
T2T_NIP_fa_line5438812_Chr11_14877892_to_14878020_Frame_1_42aa	T2T_NIP_fa_line5438812_Chr11_14877892_to_14878020_Frame_1_42aa	26	1	1	1	42	4.7	4.22	1.94	1	1
T2T_NIP_fa_line3070957_Chr6_13385527_to_13385276_Frame_-1_83aa	T2T_NIP_fa_line3070957_Chr6_13385527_to_13385276_Frame_-1_83aa	16	1	1	1	83	9.2	5.74	1.94	1	1
T2T_NIP_fa_line3070957_Chr6_2120630_to_2121247_Frame_2_205aa	T2T_NIP_fa_line3070957_Chr6_2120630_to_2121247_Frame_2_205aa	11	1	1	1	205	21	11.11	1.94	1	1
T2T_NIP_fa_line2564276_Chr5_13703539_to_13703994_Frame_1_151aa	T2T_NIP_fa_line2564276_Chr5_13703539_to_13703994_Frame_1_151aa	11	1	1	1	151	15.9	4.59	1.94	1	1
T2T_NIP_fa_line1_Chr1_31303566_to_31303679_Frame_3_37aa	T2T_NIP_fa_line1_Chr1_31303566_to_31303679_Frame_3_37aa	32	1	1	1	37	4.3	10.54	1.94	1	1
T2T_NIP_fa_line3606330_Chr7_24169461_to_24169207_Frame_-1_84aa	T2T_NIP_fa_line3606330_Chr7_24169461_to_24169207_Frame_-1_84aa	19	1	1	1	84	8.2	6.52	1.94	1	1
T2T_NIP_fa_line1962965_Chr4_28711464_to_28712057_Frame_3_197aa	T2T_NIP_fa_line1962965_Chr4_28711464_to_28712057_Frame_3_197aa	10	1	1	1	197	19.7	9.86	1.94	1	1
T2T_NIP_fa_line1962965_Chr4_27169681_to_27169583_Frame_-1_32aa	T2T_NIP_fa_line1962965_Chr4_27169681_to_27169583_Frame_-1_32aa	53	1	1	1	32	3.5	4.17	1.94	1	1
T2T_NIP_fa_line732164_Chr2_33983658_to_33983374_Frame_-2_94aa	T2T_NIP_fa_line732164_Chr2_33983658_to_33983374_Frame_-2_94aa	22	1	1	1	94	10.2	7.52	1.93	1	1
T2T_NIP_fa_line5957338_Chr12_21969466_to_21969756_Frame_1_96aa	T2T_NIP_fa_line5957338_Chr12_21969466_to_21969756_Frame_1_96aa	20	1	1	1	96	10.1	11.71	1.93	1	1
T2T_NIP_fa_line4582031_Chr9_24488002_to_24488076_Frame_1_24aa	T2T_NIP_fa_line4582031_Chr9_24488002_to_24488076_Frame_1_24aa	50	1	1	1	24	2.8	8.84	1.93	1	1
T2T_NIP_fa_line1_Chr1_4993419_to_4993562_Frame_3_47aa	T2T_NIP_fa_line1_Chr1_4993419_to_4993562_Frame_3_47aa	49	1	1	1	47	5.4	6.77	1.93	1	1
T2T_NIP_fa_line4105272_Chr8_6100612_to_6100460_Frame_-3_50aa	T2T_NIP_fa_line4105272_Chr8_6100612_to_6100460_Frame_-3_50aa	24	1	1	1	50	5.4	4.5	1.93	1	1
T2T_NIP_fa_line5438812_Chr11_24516332_to_24516162_Frame_-1_56aa	T2T_NIP_fa_line5438812_Chr11_24516332_to_24516162_Frame_-1_56aa	25	1	1	1	56	5.5	5.01	1.93	1	1
T2T_NIP_fa_line5438812_Chr11_16410586_to_16410485_Frame_-2_33aa	T2T_NIP_fa_line5438812_Chr11_16410586_to_16410485_Frame_-2_33aa	52	1	1	1	33	3.7	5.78	1.92	1	1
T2T_NIP_fa_line1_Chr1_20746480_to_20746776_Frame_1_98aa	T2T_NIP_fa_line1_Chr1_20746480_to_20746776_Frame_1_98aa	12	1	1	1	98	9.9	9.83	1.92	1	1
T2T_NIP_fa_line1339631_Chr3_30692130_to_30692279_Frame_3_49aa	T2T_NIP_fa_line1339631_Chr3_30692130_to_30692279_Frame_3_49aa	20	1	1	1	49	5.3	8.1	1.92	1	1
T2T_NIP_fa_line3070957_Chr6_4170625_to_4170038_Frame_-1_195aa	T2T_NIP_fa_line3070957_Chr6_4170625_to_4170038_Frame_-1_195aa	4	1	1	1	195	22	9.47	1.92	1	1
T2T_NIP_fa_line1962965_Chr4_33776252_to_33776995_Frame_2_247aa	T2T_NIP_fa_line1962965_Chr4_33776252_to_33776995_Frame_2_247aa	7	1	1	1	247	25.3	8.69	1.92	1	1
T2T_NIP_fa_line732164_Chr2_31380496_to_31380612_Frame_1_38aa	T2T_NIP_fa_line732164_Chr2_31380496_to_31380612_Frame_1_38aa	32	1	2	1	38	3.9	6.37	1.92	1	1
T2T_NIP_fa_line4582031_Chr9_25651843_to_25650980_Frame_-1_287aa	T2T_NIP_fa_line4582031_Chr9_25651843_to_25650980_Frame_-1_287aa	6	1	1	1	287	28	7.91	1.92	1	1
T2T_NIP_fa_line2564276_Chr5_1521191_to_1519821_Frame_-2_456aa	T2T_NIP_fa_line2564276_Chr5_1521191_to_1519821_Frame_-2_456aa	4	1	1	1	456	49.1	9.57	1.92	1	1
T2T_NIP_fa_line5957338_Chr12_20831869_to_20831708_Frame_-3_53aa	T2T_NIP_fa_line5957338_Chr12_20831869_to_20831708_Frame_-3_53aa	28	1	1	1	53	5	10.52	1.91	1	1
T2T_NIP_fa_line1962965_Chr4_24805486_to_24805551_Frame_1_21aa	T2T_NIP_fa_line1962965_Chr4_24805486_to_24805551_Frame_1_21aa	43	1	1	1	21	2.6	8.84	1.91	1	1
T2T_NIP_fa_line732164_Chr2_33245675_to_33245827_Frame_2_50aa	T2T_NIP_fa_line732164_Chr2_33245675_to_33245827_Frame_2_50aa	18	1	1	1	50	5	9.29	1.91	1	1
T2T_NIP_fa_line1962965_Chr4_21702948_to_21703421_Frame_3_157aa	T2T_NIP_fa_line1962965_Chr4_21702948_to_21703421_Frame_3_157aa	11	1	1	1	157	16.9	11.44	1.91	1	1
T2T_NIP_fa_line732164_Chr2_35848487_to_35849332_Frame_2_281aa	T2T_NIP_fa_line732164_Chr2_35848487_to_35849332_Frame_2_281aa	4	1	1	1	281	30	8.75	1.91	1	1
T2T_NIP_fa_line1339631_Chr3_18044994_to_18043825_Frame_-2_389aa	T2T_NIP_fa_line1339631_Chr3_18044994_to_18043825_Frame_-2_389aa	5	1	1	1	389	40.7	6.58	1.91	1	1
T2T_NIP_fa_line1339631_Chr3_24326795_to_24327322_Frame_2_175aa	T2T_NIP_fa_line1339631_Chr3_24326795_to_24327322_Frame_2_175aa	8	1	1	1	175	18.1	11.84	1.91	1	1
T2T_NIP_fa_line5438812_Chr11_27903384_to_27905093_Frame_3_569aa	T2T_NIP_fa_line5438812_Chr11_27903384_to_27905093_Frame_3_569aa	2	1	1	1	569	60.9	7.03	1.91	1	1
T2T_NIP_fa_line1_Chr1_29035239_to_29035565_Frame_3_108aa	T2T_NIP_fa_line1_Chr1_29035239_to_29035565_Frame_3_108aa	7	1	1	1	108	12.4	9	1.9	1	1
T2T_NIP_fa_line1339631_Chr3_19146303_to_19146398_Frame_3_31aa	T2T_NIP_fa_line1339631_Chr3_19146303_to_19146398_Frame_3_31aa	45	1	1	1	31	3.2	5.01	1.9	1	1
T2T_NIP_fa_line1_Chr1_2161966_to_2162931_Frame_1_321aa	T2T_NIP_fa_line1_Chr1_2161966_to_2162931_Frame_1_321aa	7	1	1	1	321	35.7	8	1.9	1	1
T2T_NIP_fa_line732164_Chr2_31793550_to_31793879_Frame_3_109aa	T2T_NIP_fa_line732164_Chr2_31793550_to_31793879_Frame_3_109aa	16	1	1	1	109	12	6.28	1.9	1	1
T2T_NIP_fa_line3606330_Chr7_11879640_to_11879825_Frame_3_61aa	T2T_NIP_fa_line3606330_Chr7_11879640_to_11879825_Frame_3_61aa	20	1	1	1	61	7	10.11	1.9	1	1
T2T_NIP_fa_line5438812_Chr11_19046491_to_19046231_Frame_-2_86aa	T2T_NIP_fa_line5438812_Chr11_19046491_to_19046231_Frame_-2_86aa	20	1	1	1	86	9.1	10.56	1.9	1	1
T2T_NIP_fa_line3070957_Chr6_13251659_to_13251781_Frame_2_40aa	T2T_NIP_fa_line3070957_Chr6_13251659_to_13251781_Frame_2_40aa	30	1	1	1	40	4.8	5.24	1.9	1	1
T2T_NIP_fa_line3606330_Chr7_1726789_to_1727886_Frame_1_365aa	T2T_NIP_fa_line3606330_Chr7_1726789_to_1727886_Frame_1_365aa	5	1	1	1	365	39	10.07	1.9	1	1
T2T_NIP_fa_line1962965_Chr4_35641471_to_35641301_Frame_-1_56aa	T2T_NIP_fa_line1962965_Chr4_35641471_to_35641301_Frame_-1_56aa	21	1	1	1	56	6.5	8.27	1.9	1	1
T2T_NIP_fa_line1339631_Chr3_2012516_to_2011233_Frame_-3_427aa	T2T_NIP_fa_line1339631_Chr3_2012516_to_2011233_Frame_-3_427aa	3	1	1	1	427	44.8	5.16	1.9	1	1
T2T_NIP_fa_line1339631_Chr3_26800149_to_26799661_Frame_-2_162aa	T2T_NIP_fa_line1339631_Chr3_26800149_to_26799661_Frame_-2_162aa	9	1	1	1	162	17.9	11.37	1.9	1	1
T2T_NIP_fa_line4105272_Chr8_17847572_to_17847357_Frame_-2_71aa	T2T_NIP_fa_line4105272_Chr8_17847572_to_17847357_Frame_-2_71aa	51	1	1	1	71	8	8.56	0	1	1
T2T_NIP_fa_line1339631_Chr3_7285765_to_7286310_Frame_1_181aa	T2T_NIP_fa_line1339631_Chr3_7285765_to_7286310_Frame_1_181aa	18	1	1	1	181	18.3	8.82	0	1	1
T2T_NIP_fa_line3606330_Chr7_29503954_to_29502713_Frame_-3_413aa	T2T_NIP_fa_line3606330_Chr7_29503954_to_29502713_Frame_-3_413aa	17	1	1	1	413	30.1	9.99	0	1	1
T2T_NIP_fa_line5039946_Chr10_7424101_to_7424301_Frame_1_66aa	T2T_NIP_fa_line5039946_Chr10_7424101_to_7424301_Frame_1_66aa	44	1	1	1	66	7.8	9.99	0	1	1
T2T_NIP_fa_line5438812_Chr11_1857642_to_1858121_Frame_3_159aa	T2T_NIP_fa_line5438812_Chr11_1857642_to_1858121_Frame_3_159aa	22	1	1	1	159	17	11.05	0	1	1
T2T_NIP_fa_line1_Chr1_30630967_to_30630776_Frame_-1_63aa	T2T_NIP_fa_line1_Chr1_30630967_to_30630776_Frame_-1_63aa	48	1	1	1	63	7.5	8.98	0	1	1
T2T_NIP_fa_line5039946_Chr10_4336430_to_4336831_Frame_2_133aa	T2T_NIP_fa_line5039946_Chr10_4336430_to_4336831_Frame_2_133aa	35	1	1	1	133	13.9	9.99	0	1	1
T2T_NIP_fa_line1_Chr1_29473519_to_29474091_Frame_1_190aa	T2T_NIP_fa_line1_Chr1_29473519_to_29474091_Frame_1_190aa	22	1	1	1	190	20.3	10.77	0	1	1
T2T_NIP_fa_line4105272_Chr8_22349098_to_22350366_Frame_1_422aa	T2T_NIP_fa_line4105272_Chr8_22349098_to_22350366_Frame_1_422aa	9	1	2	1	422	46.6	10.21	0	1	1
T2T_NIP_fa_line732164_Chr2_22441026_to_22439836_Frame_-2_396aa	T2T_NIP_fa_line732164_Chr2_22441026_to_22439836_Frame_-2_396aa	10	1	1	1	396	41.8	7.33	0	1	1
T2T_NIP_fa_line2564276_Chr5_23216214_to_23215099_Frame_-1_371aa	T2T_NIP_fa_line2564276_Chr5_23216214_to_23215099_Frame_-1_371aa	12	1	1	1	371	37.9	12.02	0	1	1
T2T_NIP_fa_line732164_Chr2_13358478_to_13358182_Frame_-2_98aa	T2T_NIP_fa_line732164_Chr2_13358478_to_13358182_Frame_-2_98aa	32	1	2	1	98	10.8	11.06	0	1	1
T2T_NIP_fa_line1_Chr1_1362034_to_1361861_Frame_-1_57aa	T2T_NIP_fa_line1_Chr1_1362034_to_1361861_Frame_-1_57aa	60	1	1	1	57	5.6	8.29	0	1	1
T2T_NIP_fa_line1962965_Chr4_17373476_to_17373661_Frame_2_61aa	T2T_NIP_fa_line1962965_Chr4_17373476_to_17373661_Frame_2_61aa	62	1	1	1	61	6.7	10.46	0	1	1
T2T_NIP_fa_line1_Chr1_27822861_to_27824015_Frame_3_384aa	T2T_NIP_fa_line1_Chr1_27822861_to_27824015_Frame_3_384aa	10	1	1	1	384	40	7.8	0	1	1
