# Supplementary material for: Research progress of peptides discovery and function in resistance to abiotic stress in plant
Source: Stress Biol. 2025 May 23;5(1):36. doi: 10.1007/s44154-025-00220-1 (PMC12102433; doi:10.1007/s44154-025-00220-1)
Supplement: Supplementary file 4 — Supplementary Material 4: Table S4. Detailed information of peptides identified in Sample4 (L-NIP). [file 44154_2025_220_MOESM4_ESM.xlsx]

## Sheet: Sheet1
Accession	Description	Coverage [%]	# Peptides	# PSMs	# Unique Peptides	# AAs	MW [kDa]	calc. pI	Score Sequest HT: Sequest HT	# Peptides (by Search Engine): Sequest HT	# Protein Groups
T2T_NIP_fa_line3070957_Chr6_1221849_to_1221358_Frame_-2_163aa	T2T_NIP_fa_line3070957_Chr6_1221849_to_1221358_Frame_-2_163aa	17	4	10	4	163	18	8.27	41.74	4	1
T2T_NIP_fa_line3606330_Chr7_14690594_to_14690713_Frame_2_39aa	T2T_NIP_fa_line3606330_Chr7_14690594_to_14690713_Frame_2_39aa	85	12	13	12	39	4.5	5.02	33.25	12	1
T2T_NIP_fa_line3070957_Chr6_7982829_to_7982731_Frame_-2_32aa	T2T_NIP_fa_line3070957_Chr6_7982829_to_7982731_Frame_-2_32aa	69	8	11	8	32	3.7	6.18	28.44	8	1
T2T_NIP_fa_line732164_Chr2_24855486_to_24856889_Frame_3_467aa	T2T_NIP_fa_line732164_Chr2_24855486_to_24856889_Frame_3_467aa	4	4	9	4	467	50.7	7.14	23.88	4	1
T2T_NIP_fa_line1_Chr1_17909999_to_17910754_Frame_2_251aa	T2T_NIP_fa_line1_Chr1_17909999_to_17910754_Frame_2_251aa	26	5	6	5	251	26.8	5.16	20.04	5	1
T2T_NIP_fa_line3606330_Chr7_14689916_to_14690356_Frame_2_146aa	T2T_NIP_fa_line3606330_Chr7_14689916_to_14690356_Frame_2_146aa	23	4	7	4	146	14.8	9.06	17.9	4	1
T2T_NIP_fa_line1339631_Chr3_28690878_to_28689550_Frame_-2_442aa	T2T_NIP_fa_line1339631_Chr3_28690878_to_28689550_Frame_-2_442aa	8	1	4	1	442	46.1	10.7	17.53	1	1
T2T_NIP_fa_line4105272_Chr8_709071_to_709214_Frame_3_47aa	T2T_NIP_fa_line4105272_Chr8_709071_to_709214_Frame_3_47aa	36	2	6	2	47	4.9	7.85	16.82	2	1
T2T_NIP_fa_line1_Chr1_38280367_to_38282718_Frame_1_783aa	T2T_NIP_fa_line1_Chr1_38280367_to_38282718_Frame_1_783aa	2	3	6	3	783	81.6	8.97	15.59	3	1
T2T_NIP_fa_line5039946_Chr10_11379602_to_11381059_Frame_2_485aa	T2T_NIP_fa_line5039946_Chr10_11379602_to_11381059_Frame_2_485aa	7	4	5	4	485	53.8	6.92	15.5	4	1
T2T_NIP_fa_line3606330_Chr7_21520965_to_21521213_Frame_3_82aa	T2T_NIP_fa_line3606330_Chr7_21520965_to_21521213_Frame_3_82aa	41	1	3	1	82	8.7	12.18	14.07	1	1
T2T_NIP_fa_line3606330_Chr7_28703197_to_28702601_Frame_-3_198aa	T2T_NIP_fa_line3606330_Chr7_28703197_to_28702601_Frame_-3_198aa	17	4	5	4	198	20.9	11.85	14.02	4	1
T2T_NIP_fa_line4105272_Chr8_247344_to_246910_Frame_-1_144aa	T2T_NIP_fa_line4105272_Chr8_247344_to_246910_Frame_-1_144aa	21	6	6	6	144	15.4	4.56	14	6	1
T2T_NIP_fa_line1339631_Chr3_12376120_to_12376629_Frame_1_169aa	T2T_NIP_fa_line1339631_Chr3_12376120_to_12376629_Frame_1_169aa	12	2	4	2	169	18.1	9.58	12.59	2	1
T2T_NIP_fa_line5957338_Chr12_27379942_to_27380328_Frame_1_128aa	T2T_NIP_fa_line5957338_Chr12_27379942_to_27380328_Frame_1_128aa	16	2	4	1	128	14.3	8.02	12.34	2	1
T2T_NIP_fa_line5957338_Chr12_27368107_to_27368478_Frame_1_123aa	T2T_NIP_fa_line5957338_Chr12_27368107_to_27368478_Frame_1_123aa	16	2	4	1	123	13.7	7.44	11.26	2	1
T2T_NIP_fa_line1_Chr1_2093533_to_2092625_Frame_-1_302aa	T2T_NIP_fa_line1_Chr1_2093533_to_2092625_Frame_-1_302aa	8	1	3	1	302	32.4	7.64	10.95	1	1
T2T_NIP_fa_line3606330_Chr7_18128505_to_18130499_Frame_3_664aa	T2T_NIP_fa_line3606330_Chr7_18128505_to_18130499_Frame_3_664aa	4	1	2	1	664	70.1	4.72	8.8	1	1
T2T_NIP_fa_line732164_Chr2_32818806_to_32818126_Frame_-2_226aa	T2T_NIP_fa_line732164_Chr2_32818806_to_32818126_Frame_-2_226aa	5	2	3	2	226	23.9	8.66	8.71	2	1
T2T_NIP_fa_line1339631_Chr3_5917162_to_5918460_Frame_1_432aa	T2T_NIP_fa_line1339631_Chr3_5917162_to_5918460_Frame_1_432aa	5	3	3	3	432	48.5	9.63	8.58	3	1
T2T_NIP_fa_line3606330_Chr7_22717041_to_22717745_Frame_3_234aa	T2T_NIP_fa_line3606330_Chr7_22717041_to_22717745_Frame_3_234aa	17	3	3	3	234	25.5	5.11	8.2	3	1
T2T_NIP_fa_line2564276_Chr5_20657033_to_20656317_Frame_-2_238aa	T2T_NIP_fa_line2564276_Chr5_20657033_to_20656317_Frame_-2_238aa	17	1	1	1	238	24.1	11.15	8.19	1	1
T2T_NIP_fa_line4105272_Chr8_9340072_to_9339104_Frame_-3_322aa	T2T_NIP_fa_line4105272_Chr8_9340072_to_9339104_Frame_-3_322aa	7	3	3	3	322	35.7	8.75	8	3	1
T2T_NIP_fa_line1962965_Chr4_35627140_to_35627604_Frame_1_154aa	T2T_NIP_fa_line1962965_Chr4_35627140_to_35627604_Frame_1_154aa	23	2	2	2	154	16.5	10.84	7.38	2	1
T2T_NIP_fa_line3070957_Chr6_4540389_to_4540649_Frame_3_86aa	T2T_NIP_fa_line3070957_Chr6_4540389_to_4540649_Frame_3_86aa	12	2	4	2	86	9.4	11.94	7.19	2	1
T2T_NIP_fa_line1339631_Chr3_6482491_to_6484092_Frame_1_533aa	T2T_NIP_fa_line1339631_Chr3_6482491_to_6484092_Frame_1_533aa	6	1	1	1	533	55.2	8.9	7.03	1	1
T2T_NIP_fa_line1339631_Chr3_3865180_to_3865617_Frame_1_145aa	T2T_NIP_fa_line1339631_Chr3_3865180_to_3865617_Frame_1_145aa	12	2	3	2	145	16.6	10.55	6.92	2	1
T2T_NIP_fa_line3070957_Chr6_27769293_to_27768823_Frame_-2_156aa	T2T_NIP_fa_line3070957_Chr6_27769293_to_27768823_Frame_-2_156aa	31	1	1	1	156	17.1	11.75	6.67	1	1
T2T_NIP_fa_line732164_Chr2_5040327_to_5038768_Frame_-2_519aa	T2T_NIP_fa_line732164_Chr2_5040327_to_5038768_Frame_-2_519aa	3	2	2	2	519	56.8	8.88	6.53	2	1
T2T_NIP_fa_line732164_Chr2_15540110_to_15540322_Frame_2_70aa	T2T_NIP_fa_line732164_Chr2_15540110_to_15540322_Frame_2_70aa	47	1	1	1	70	7.1	7.12	6.49	1	1
T2T_NIP_fa_line1_Chr1_30482947_to_30478637_Frame_-1_1436aa	T2T_NIP_fa_line1_Chr1_30482947_to_30478637_Frame_-1_1436aa	3	1	1	1	1436	158.4	8.06	6.4	1	1
T2T_NIP_fa_line5957338_Chr12_4536178_to_4536711_Frame_1_177aa	T2T_NIP_fa_line5957338_Chr12_4536178_to_4536711_Frame_1_177aa	8	2	2	2	177	18.6	10.56	6.24	2	1
T2T_NIP_fa_line3606330_Chr7_18767056_to_18766475_Frame_-3_193aa	T2T_NIP_fa_line3606330_Chr7_18767056_to_18766475_Frame_-3_193aa	15	1	2	1	193	21.4	10.43	6.2	1	1
T2T_NIP_fa_line3606330_Chr7_21453341_to_21451647_Frame_-2_564aa	T2T_NIP_fa_line3606330_Chr7_21453341_to_21451647_Frame_-2_564aa	4	3	3	3	564	61.3	6.05	6.12	3	1
T2T_NIP_fa_line1339631_Chr3_13490026_to_13490796_Frame_1_256aa	T2T_NIP_fa_line1339631_Chr3_13490026_to_13490796_Frame_1_256aa	12	1	2	1	256	28	12.21	6.08	1	1
T2T_NIP_fa_line1_Chr1_30627933_to_30628838_Frame_3_301aa	T2T_NIP_fa_line1_Chr1_30627933_to_30628838_Frame_3_301aa	7	2	2	2	301	32	6.54	6.05	2	1
T2T_NIP_fa_line5957338_Chr12_22205002_to_22204742_Frame_-3_86aa	T2T_NIP_fa_line5957338_Chr12_22205002_to_22204742_Frame_-3_86aa	37	1	2	1	86	9.4	6.51	6.04	1	1
T2T_NIP_fa_line5039946_Chr10_21285122_to_21284889_Frame_-1_77aa	T2T_NIP_fa_line5039946_Chr10_21285122_to_21284889_Frame_-1_77aa	55	1	1	1	77	7.8	8.79	6.04	1	1
T2T_NIP_fa_line1339631_Chr3_35680244_to_35680630_Frame_2_128aa	T2T_NIP_fa_line1339631_Chr3_35680244_to_35680630_Frame_2_128aa	16	2	2	2	128	13	10.15	6.04	2	1
T2T_NIP_fa_line3606330_Chr7_21803720_to_21803827_Frame_2_35aa	T2T_NIP_fa_line3606330_Chr7_21803720_to_21803827_Frame_2_35aa	63	2	2	2	35	3.8	7.24	5.99	2	1
T2T_NIP_fa_line5039946_Chr10_8201256_to_8202026_Frame_3_256aa	T2T_NIP_fa_line5039946_Chr10_8201256_to_8202026_Frame_3_256aa	20	2	2	2	256	29.7	8.68	5.99	2	1
T2T_NIP_fa_line4105272_Chr8_27087033_to_27087134_Frame_3_33aa	T2T_NIP_fa_line4105272_Chr8_27087033_to_27087134_Frame_3_33aa	85	1	4	1	33	3.8	8.84	5.73	1	1
T2T_NIP_fa_line5039946_Chr10_11330354_to_11329275_Frame_-1_359aa	T2T_NIP_fa_line5039946_Chr10_11330354_to_11329275_Frame_-1_359aa	4	1	2	1	359	39.6	5.25	5.64	1	1
T2T_NIP_fa_line2564276_Chr5_19326188_to_19324230_Frame_-2_652aa	T2T_NIP_fa_line2564276_Chr5_19326188_to_19324230_Frame_-2_652aa	2	2	2	2	652	71.1	5.88	5.64	2	1
T2T_NIP_fa_line1_Chr1_6530529_to_6530720_Frame_3_63aa	T2T_NIP_fa_line1_Chr1_6530529_to_6530720_Frame_3_63aa	60	1	1	1	63	6.4	12	5.51	1	1
T2T_NIP_fa_line3606330_Chr7_19234536_to_19233685_Frame_-1_283aa	T2T_NIP_fa_line3606330_Chr7_19234536_to_19233685_Frame_-1_283aa	13	1	1	1	283	29.7	11.91	5.48	1	1
T2T_NIP_fa_line5957338_Chr12_27017723_to_27017469_Frame_-2_84aa	T2T_NIP_fa_line5957338_Chr12_27017723_to_27017469_Frame_-2_84aa	49	1	2	1	84	9.5	4.78	5.46	1	1
T2T_NIP_fa_line2564276_Chr5_24752543_to_24752262_Frame_-2_93aa	T2T_NIP_fa_line2564276_Chr5_24752543_to_24752262_Frame_-2_93aa	18	1	2	1	93	9.6	11.27	5.46	1	1
T2T_NIP_fa_line4105272_Chr8_23055362_to_23055937_Frame_2_191aa	T2T_NIP_fa_line4105272_Chr8_23055362_to_23055937_Frame_2_191aa	11	1	1	1	191	20.6	10.46	5.43	1	1
T2T_NIP_fa_line732164_Chr2_18697220_to_18699490_Frame_2_756aa	T2T_NIP_fa_line732164_Chr2_18697220_to_18699490_Frame_2_756aa	5	2	2	2	756	81.7	7.84	5.33	2	1
T2T_NIP_fa_line1_Chr1_25627808_to_25628158_Frame_2_116aa	T2T_NIP_fa_line1_Chr1_25627808_to_25628158_Frame_2_116aa	23	1	1	1	116	12	12	5.27	1	1
T2T_NIP_fa_line3606330_Chr7_8660019_to_8660261_Frame_3_80aa	T2T_NIP_fa_line3606330_Chr7_8660019_to_8660261_Frame_3_80aa	35	1	1	1	80	8.3	8.59	5.17	1	1
T2T_NIP_fa_line3606330_Chr7_25274255_to_25275436_Frame_2_393aa	T2T_NIP_fa_line3606330_Chr7_25274255_to_25275436_Frame_2_393aa	4	2	2	2	393	41.2	9.52	5.08	2	1
T2T_NIP_fa_line2564276_Chr5_17184819_to_17186132_Frame_3_437aa	T2T_NIP_fa_line2564276_Chr5_17184819_to_17186132_Frame_3_437aa	8	1	1	1	437	47.5	4.61	5.07	1	1
T2T_NIP_fa_line5039946_Chr10_10891929_to_10892477_Frame_3_182aa	T2T_NIP_fa_line5039946_Chr10_10891929_to_10892477_Frame_3_182aa	19	1	1	1	182	19.6	11.99	5.03	1	1
T2T_NIP_fa_line1339631_Chr3_26396685_to_26397293_Frame_3_202aa	T2T_NIP_fa_line1339631_Chr3_26396685_to_26397293_Frame_3_202aa	22	1	1	1	202	20.9	8.12	4.98	1	1
T2T_NIP_fa_line2564276_Chr5_28063945_to_28064133_Frame_1_62aa	T2T_NIP_fa_line2564276_Chr5_28063945_to_28064133_Frame_1_62aa	19	1	2	1	62	6.5	10.39	4.78	1	1
T2T_NIP_fa_line4582031_Chr9_10111387_to_10111461_Frame_1_24aa	T2T_NIP_fa_line4582031_Chr9_10111387_to_10111461_Frame_1_24aa	50	2	2	2	24	2.7	7.12	4.77	2	1
T2T_NIP_fa_line3606330_Chr7_25181035_to_25181355_Frame_1_106aa	T2T_NIP_fa_line3606330_Chr7_25181035_to_25181355_Frame_1_106aa	32	1	1	1	106	11.2	12.21	4.71	1	1
T2T_NIP_fa_line1339631_Chr3_18406053_to_18406721_Frame_3_222aa	T2T_NIP_fa_line1339631_Chr3_18406053_to_18406721_Frame_3_222aa	16	1	1	1	222	23.8	9.29	4.7	1	1
T2T_NIP_fa_line1962965_Chr4_5057956_to_5058351_Frame_1_131aa	T2T_NIP_fa_line1962965_Chr4_5057956_to_5058351_Frame_1_131aa	15	1	2	1	131	13.4	10.39	4.6	1	1
T2T_NIP_fa_line1962965_Chr4_11061_to_11303_Frame_3_80aa	T2T_NIP_fa_line1962965_Chr4_11061_to_11303_Frame_3_80aa	43	1	1	1	80	8.1	10.65	4.57	1	1
T2T_NIP_fa_line4105272_Chr8_20705276_to_20706625_Frame_2_449aa	T2T_NIP_fa_line4105272_Chr8_20705276_to_20706625_Frame_2_449aa	10	1	2	1	449	46.7	11.94	4.54	1	1
T2T_NIP_fa_line3606330_Chr7_4584334_to_4583681_Frame_-3_217aa	T2T_NIP_fa_line3606330_Chr7_4584334_to_4583681_Frame_-3_217aa	9	1	2	1	217	23.9	12.25	4.53	1	1
T2T_NIP_fa_line5438812_Chr11_3158792_to_3157752_Frame_-1_346aa	T2T_NIP_fa_line5438812_Chr11_3158792_to_3157752_Frame_-1_346aa	10	1	1	1	346	37.4	10.29	4.49	1	1
T2T_NIP_fa_line2564276_Chr5_13699014_to_13699541_Frame_3_175aa	T2T_NIP_fa_line2564276_Chr5_13699014_to_13699541_Frame_3_175aa	21	2	2	2	175	18.9	10.26	4.48	2	1
T2T_NIP_fa_line732164_Chr2_22871907_to_22872365_Frame_3_152aa	T2T_NIP_fa_line732164_Chr2_22871907_to_22872365_Frame_3_152aa	11	2	2	2	152	14.7	8.98	4.46	2	1
T2T_NIP_fa_line732164_Chr2_5423428_to_5422829_Frame_-1_199aa	T2T_NIP_fa_line732164_Chr2_5423428_to_5422829_Frame_-1_199aa	26	1	1	1	199	21.5	5.72	4.46	1	1
T2T_NIP_fa_line732164_Chr2_5767082_to_5767384_Frame_2_100aa	T2T_NIP_fa_line732164_Chr2_5767082_to_5767384_Frame_2_100aa	14	1	2	1	100	10.6	11.14	4.45	1	1
T2T_NIP_fa_line3606330_Chr7_27922008_to_27922577_Frame_3_189aa	T2T_NIP_fa_line3606330_Chr7_27922008_to_27922577_Frame_3_189aa	8	2	2	2	189	20.6	10.87	4.44	2	1
T2T_NIP_fa_line3070957_Chr6_24432278_to_24432439_Frame_2_53aa	T2T_NIP_fa_line3070957_Chr6_24432278_to_24432439_Frame_2_53aa	25	2	2	2	53	6.1	11.41	4.44	2	1
T2T_NIP_fa_line1_Chr1_1650830_to_1651240_Frame_2_136aa	T2T_NIP_fa_line1_Chr1_1650830_to_1651240_Frame_2_136aa	10	2	2	2	136	14.3	8.9	4.42	2	1
T2T_NIP_fa_line3070957_Chr6_18458757_to_18459479_Frame_3_240aa	T2T_NIP_fa_line3070957_Chr6_18458757_to_18459479_Frame_3_240aa	9	1	2	1	240	26.8	11.25	4.42	1	1
T2T_NIP_fa_line5438812_Chr11_8094554_to_8094868_Frame_2_104aa	T2T_NIP_fa_line5438812_Chr11_8094554_to_8094868_Frame_2_104aa	19	1	1	1	104	11	4.88	4.37	1	1
T2T_NIP_fa_line4105272_Chr8_24974081_to_24973914_Frame_-2_55aa	T2T_NIP_fa_line4105272_Chr8_24974081_to_24973914_Frame_-2_55aa	27	2	2	2	55	5.7	8.66	4.32	2	1
T2T_NIP_fa_line732164_Chr2_4922545_to_4923081_Frame_1_178aa	T2T_NIP_fa_line732164_Chr2_4922545_to_4923081_Frame_1_178aa	17	1	1	1	178	19.1	10.54	4.31	1	1
T2T_NIP_fa_line4582031_Chr9_5362129_to_5362275_Frame_1_48aa	T2T_NIP_fa_line4582031_Chr9_5362129_to_5362275_Frame_1_48aa	71	1	1	1	48	5.1	8.18	4.31	1	1
T2T_NIP_fa_line4582031_Chr9_18203825_to_18204199_Frame_2_124aa	T2T_NIP_fa_line4582031_Chr9_18203825_to_18204199_Frame_2_124aa	25	1	1	1	124	13.8	12.34	4.27	1	1
T2T_NIP_fa_line1_Chr1_31004850_to_31004227_Frame_-2_207aa	T2T_NIP_fa_line1_Chr1_31004850_to_31004227_Frame_-2_207aa	19	1	1	1	207	21.7	9.66	4.26	1	1
T2T_NIP_fa_line4105272_Chr8_18550759_to_18552027_Frame_1_422aa	T2T_NIP_fa_line4105272_Chr8_18550759_to_18552027_Frame_1_422aa	10	1	1	1	422	46.9	8.05	4.23	1	1
T2T_NIP_fa_line732164_Chr2_2746139_to_2746438_Frame_2_99aa	T2T_NIP_fa_line732164_Chr2_2746139_to_2746438_Frame_2_99aa	22	1	1	1	99	10.2	12.45	4.23	1	1
T2T_NIP_fa_line5957338_Chr12_27699311_to_27699003_Frame_-2_102aa	T2T_NIP_fa_line5957338_Chr12_27699311_to_27699003_Frame_-2_102aa	33	1	1	1	102	10	12.38	4.23	1	1
T2T_NIP_fa_line1339631_Chr3_24222826_to_24222662_Frame_-1_54aa	T2T_NIP_fa_line1339631_Chr3_24222826_to_24222662_Frame_-1_54aa	63	1	1	1	54	5.5	5.55	4.21	1	1
T2T_NIP_fa_line732164_Chr2_34439225_to_34439482_Frame_2_85aa	T2T_NIP_fa_line732164_Chr2_34439225_to_34439482_Frame_2_85aa	15	1	2	1	85	9.3	5.95	4.17	1	1
T2T_NIP_fa_line4105272_Chr8_15377284_to_15377703_Frame_1_139aa	T2T_NIP_fa_line4105272_Chr8_15377284_to_15377703_Frame_1_139aa	29	1	1	1	139	14.7	11.37	4.16	1	1
T2T_NIP_fa_line1_Chr1_36438771_to_36438001_Frame_-2_256aa	T2T_NIP_fa_line1_Chr1_36438771_to_36438001_Frame_-2_256aa	8	1	1	1	256	27.8	8.28	4.15	1	1
T2T_NIP_fa_line1339631_Chr3_34276793_to_34277299_Frame_2_168aa	T2T_NIP_fa_line1339631_Chr3_34276793_to_34277299_Frame_2_168aa	11	2	2	2	168	17.4	9.04	4.13	2	1
T2T_NIP_fa_line1962965_Chr4_23423750_to_23423478_Frame_-3_90aa	T2T_NIP_fa_line1962965_Chr4_23423750_to_23423478_Frame_-3_90aa	29	1	1	1	90	9.8	12	4.12	1	1
T2T_NIP_fa_line1339631_Chr3_2910424_to_2911002_Frame_1_192aa	T2T_NIP_fa_line1339631_Chr3_2910424_to_2911002_Frame_1_192aa	11	1	1	1	192	20.9	12.21	4.1	1	1
T2T_NIP_fa_line5957338_Chr12_8641564_to_8641319_Frame_-3_81aa	T2T_NIP_fa_line5957338_Chr12_8641564_to_8641319_Frame_-3_81aa	46	1	1	1	81	8.5	8.85	4.1	1	1
T2T_NIP_fa_line5039946_Chr10_15304431_to_15304625_Frame_3_64aa	T2T_NIP_fa_line5039946_Chr10_15304431_to_15304625_Frame_3_64aa	20	2	2	2	64	7.2	5.01	4.09	2	1
T2T_NIP_fa_line5438812_Chr11_2276387_to_2276268_Frame_-1_39aa	T2T_NIP_fa_line5438812_Chr11_2276387_to_2276268_Frame_-1_39aa	74	1	1	1	39	4.5	5.72	4.09	1	1
T2T_NIP_fa_line1339631_Chr3_12829013_to_12829279_Frame_2_88aa	T2T_NIP_fa_line1339631_Chr3_12829013_to_12829279_Frame_2_88aa	32	1	1	1	88	9.2	9.01	4.08	1	1
T2T_NIP_fa_line5438812_Chr11_15617034_to_15617327_Frame_3_97aa	T2T_NIP_fa_line5438812_Chr11_15617034_to_15617327_Frame_3_97aa	32	1	1	1	97	10.4	11.31	4.06	1	1
T2T_NIP_fa_line4582031_Chr9_22210871_to_22210623_Frame_-3_82aa	T2T_NIP_fa_line4582031_Chr9_22210871_to_22210623_Frame_-3_82aa	33	1	1	1	82	8.7	12.73	4.05	1	1
T2T_NIP_fa_line1962965_Chr4_29112153_to_29111329_Frame_-2_274aa	T2T_NIP_fa_line1962965_Chr4_29112153_to_29111329_Frame_-2_274aa	16	1	1	1	274	29.3	4.88	4.03	1	1
T2T_NIP_fa_line5438812_Chr11_30989844_to_30989440_Frame_-3_134aa	T2T_NIP_fa_line5438812_Chr11_30989844_to_30989440_Frame_-3_134aa	10	2	2	2	134	15.1	8.12	3.99	2	1
T2T_NIP_fa_line5438812_Chr11_7264989_to_7264078_Frame_-3_303aa	T2T_NIP_fa_line5438812_Chr11_7264989_to_7264078_Frame_-3_303aa	7	1	1	1	303	32.4	8.31	3.93	1	1
T2T_NIP_fa_line4582031_Chr9_25092173_to_25092382_Frame_2_69aa	T2T_NIP_fa_line4582031_Chr9_25092173_to_25092382_Frame_2_69aa	52	1	1	1	69	7.4	10.01	3.87	1	1
T2T_NIP_fa_line2564276_Chr5_29388280_to_29388242_Frame_-3_12aa	T2T_NIP_fa_line2564276_Chr5_29388280_to_29388242_Frame_-3_12aa	75	1	2	1	12	1.4	7.25	3.86	1	1
T2T_NIP_fa_line1_Chr1_18129980_to_18130333_Frame_2_117aa	T2T_NIP_fa_line1_Chr1_18129980_to_18130333_Frame_2_117aa	19	1	1	1	117	13	8.37	3.84	1	1
T2T_NIP_fa_line2564276_Chr5_5988321_to_5987110_Frame_-1_403aa	T2T_NIP_fa_line2564276_Chr5_5988321_to_5987110_Frame_-1_403aa	10	1	1	1	403	43.3	11.91	3.8	1	1
T2T_NIP_fa_line1962965_Chr4_22941531_to_22941644_Frame_3_37aa	T2T_NIP_fa_line1962965_Chr4_22941531_to_22941644_Frame_3_37aa	81	1	1	1	37	4.2	7.24	3.72	1	1
T2T_NIP_fa_line3606330_Chr7_9299958_to_9300632_Frame_3_224aa	T2T_NIP_fa_line3606330_Chr7_9299958_to_9300632_Frame_3_224aa	15	1	1	1	224	24.3	9.7	3.72	1	1
T2T_NIP_fa_line5438812_Chr11_21007768_to_21008067_Frame_1_99aa	T2T_NIP_fa_line5438812_Chr11_21007768_to_21008067_Frame_1_99aa	29	1	1	1	99	11.2	8.85	3.7	1	1
T2T_NIP_fa_line5039946_Chr10_6111246_to_6110659_Frame_-3_195aa	T2T_NIP_fa_line5039946_Chr10_6111246_to_6110659_Frame_-3_195aa	15	1	1	1	195	20.9	12.41	3.65	1	1
T2T_NIP_fa_line1962965_Chr4_34618564_to_34619274_Frame_1_236aa	T2T_NIP_fa_line1962965_Chr4_34618564_to_34619274_Frame_1_236aa	19	1	1	1	236	24.5	11.18	3.63	1	1
T2T_NIP_fa_line1_Chr1_27596925_to_27597272_Frame_3_115aa	T2T_NIP_fa_line1_Chr1_27596925_to_27597272_Frame_3_115aa	29	1	1	1	115	10.6	12	3.61	1	1
T2T_NIP_fa_line4582031_Chr9_14659056_to_14659409_Frame_3_117aa	T2T_NIP_fa_line4582031_Chr9_14659056_to_14659409_Frame_3_117aa	21	1	1	1	117	12.2	11.9	3.58	1	1
T2T_NIP_fa_line4105272_Chr8_2850094_to_2850759_Frame_1_221aa	T2T_NIP_fa_line4105272_Chr8_2850094_to_2850759_Frame_1_221aa	15	1	1	1	221	23.9	12.31	3.56	1	1
T2T_NIP_fa_line5039946_Chr10_1222071_to_1221604_Frame_-3_155aa	T2T_NIP_fa_line5039946_Chr10_1222071_to_1221604_Frame_-3_155aa	25	1	1	1	155	15.8	7.5	3.56	1	1
T2T_NIP_fa_line3070957_Chr6_2246131_to_2246364_Frame_1_77aa	T2T_NIP_fa_line3070957_Chr6_2246131_to_2246364_Frame_1_77aa	53	1	1	1	77	8.6	12.56	3.55	1	1
T2T_NIP_fa_line4582031_Chr9_22808556_to_22808236_Frame_-2_106aa	T2T_NIP_fa_line4582031_Chr9_22808556_to_22808236_Frame_-2_106aa	18	1	1	1	106	11.2	12.38	3.54	1	1
T2T_NIP_fa_line1339631_Chr3_36133272_to_36133652_Frame_3_126aa	T2T_NIP_fa_line1339631_Chr3_36133272_to_36133652_Frame_3_126aa	24	1	1	1	126	13.9	12.1	3.53	1	1
T2T_NIP_fa_line5039946_Chr10_12883858_to_12884196_Frame_1_112aa	T2T_NIP_fa_line5039946_Chr10_12883858_to_12884196_Frame_1_112aa	20	1	1	1	112	13	10.1	3.51	1	1
T2T_NIP_fa_line1962965_Chr4_28118998_to_28118549_Frame_-1_149aa	T2T_NIP_fa_line1962965_Chr4_28118998_to_28118549_Frame_-1_149aa	21	1	1	1	149	16.6	8.69	3.49	1	1
T2T_NIP_fa_line4105272_Chr8_26695971_to_26695714_Frame_-1_85aa	T2T_NIP_fa_line4105272_Chr8_26695971_to_26695714_Frame_-1_85aa	25	1	1	1	85	9.1	7.58	3.49	1	1
T2T_NIP_fa_line3606330_Chr7_27007499_to_27006945_Frame_-2_184aa	T2T_NIP_fa_line3606330_Chr7_27007499_to_27006945_Frame_-2_184aa	16	1	1	1	184	20.9	10.64	3.49	1	1
T2T_NIP_fa_line5438812_Chr11_2134301_to_2133576_Frame_-1_241aa	T2T_NIP_fa_line5438812_Chr11_2134301_to_2133576_Frame_-1_241aa	16	1	1	1	241	23.6	12	3.48	1	1
T2T_NIP_fa_line1339631_Chr3_9411099_to_9409909_Frame_-2_396aa	T2T_NIP_fa_line1339631_Chr3_9411099_to_9409909_Frame_-2_396aa	11	1	1	1	396	40	9.39	3.47	1	1
T2T_NIP_fa_line5957338_Chr12_3579744_to_3580028_Frame_3_94aa	T2T_NIP_fa_line5957338_Chr12_3579744_to_3580028_Frame_3_94aa	20	1	1	1	94	10.7	5.83	3.47	1	1
T2T_NIP_fa_line3606330_Chr7_22547329_to_22546502_Frame_-3_275aa	T2T_NIP_fa_line3606330_Chr7_22547329_to_22546502_Frame_-3_275aa	5	1	1	1	275	30.1	10.07	3.45	1	1
T2T_NIP_fa_line4105272_Chr8_21312013_to_21311489_Frame_-3_174aa	T2T_NIP_fa_line4105272_Chr8_21312013_to_21311489_Frame_-3_174aa	10	1	1	1	174	18.4	8.19	3.44	1	1
T2T_NIP_fa_line1339631_Chr3_23300230_to_23300490_Frame_1_86aa	T2T_NIP_fa_line1339631_Chr3_23300230_to_23300490_Frame_1_86aa	33	1	1	1	86	9.7	11.96	3.44	1	1
T2T_NIP_fa_line3070957_Chr6_10044943_to_10045107_Frame_1_54aa	T2T_NIP_fa_line3070957_Chr6_10044943_to_10045107_Frame_1_54aa	57	1	1	1	54	5.9	8.03	3.42	1	1
T2T_NIP_fa_line732164_Chr2_10245389_to_10243395_Frame_-3_664aa	T2T_NIP_fa_line732164_Chr2_10245389_to_10243395_Frame_-3_664aa	5	1	1	1	664	73.4	6.39	3.41	1	1
T2T_NIP_fa_line1962965_Chr4_2507757_to_2507945_Frame_3_62aa	T2T_NIP_fa_line1962965_Chr4_2507757_to_2507945_Frame_3_62aa	34	1	1	1	62	6.6	8.57	3.36	1	1
T2T_NIP_fa_line3606330_Chr7_15563729_to_15564415_Frame_2_228aa	T2T_NIP_fa_line3606330_Chr7_15563729_to_15564415_Frame_2_228aa	8	1	1	1	228	23.6	8.15	3.29	1	1
T2T_NIP_fa_line2564276_Chr5_6361526_to_6361861_Frame_2_111aa	T2T_NIP_fa_line2564276_Chr5_6361526_to_6361861_Frame_2_111aa	41	1	1	1	111	11.2	7.24	3.27	1	1
T2T_NIP_fa_line3606330_Chr7_20953297_to_20953488_Frame_1_63aa	T2T_NIP_fa_line3606330_Chr7_20953297_to_20953488_Frame_1_63aa	24	1	1	1	63	6.3	7.42	3.26	1	1
T2T_NIP_fa_line732164_Chr2_23594445_to_23595953_Frame_3_502aa	T2T_NIP_fa_line732164_Chr2_23594445_to_23595953_Frame_3_502aa	4	1	1	1	502	53.9	7.28	3.25	1	1
T2T_NIP_fa_line4582031_Chr9_27093342_to_27093716_Frame_3_124aa	T2T_NIP_fa_line4582031_Chr9_27093342_to_27093716_Frame_3_124aa	15	1	1	1	124	13.5	5.05	3.24	1	1
T2T_NIP_fa_line732164_Chr2_18501996_to_18502892_Frame_3_298aa	T2T_NIP_fa_line732164_Chr2_18501996_to_18502892_Frame_3_298aa	14	1	1	1	298	33.3	7.2	3.24	1	1
T2T_NIP_fa_line4105272_Chr8_1101845_to_1101195_Frame_-2_216aa	T2T_NIP_fa_line4105272_Chr8_1101845_to_1101195_Frame_-2_216aa	8	1	1	1	216	21.7	10.21	3.23	1	1
T2T_NIP_fa_line1_Chr1_950579_to_950938_Frame_2_119aa	T2T_NIP_fa_line1_Chr1_950579_to_950938_Frame_2_119aa	28	1	1	1	119	12.2	11.56	3.22	1	1
T2T_NIP_fa_line2564276_Chr5_11055822_to_11055514_Frame_-1_102aa	T2T_NIP_fa_line2564276_Chr5_11055822_to_11055514_Frame_-1_102aa	28	1	1	1	102	11.1	10.68	3.21	1	1
T2T_NIP_fa_line1_Chr1_43209188_to_43208823_Frame_-3_121aa	T2T_NIP_fa_line1_Chr1_43209188_to_43208823_Frame_-3_121aa	34	1	1	1	121	13.3	9.7	3.21	1	1
T2T_NIP_fa_line5438812_Chr11_15988370_to_15988600_Frame_2_76aa	T2T_NIP_fa_line5438812_Chr11_15988370_to_15988600_Frame_2_76aa	34	1	1	1	76	9	9.79	3.19	1	1
T2T_NIP_fa_line1962965_Chr4_22223390_to_22224232_Frame_2_280aa	T2T_NIP_fa_line1962965_Chr4_22223390_to_22224232_Frame_2_280aa	11	1	1	1	280	27.4	11.66	3.18	1	1
T2T_NIP_fa_line5438812_Chr11_9089143_to_9089268_Frame_1_41aa	T2T_NIP_fa_line5438812_Chr11_9089143_to_9089268_Frame_1_41aa	66	1	1	1	41	4.6	9.73	3.18	1	1
T2T_NIP_fa_line4105272_Chr8_24401243_to_24402052_Frame_2_269aa	T2T_NIP_fa_line4105272_Chr8_24401243_to_24402052_Frame_2_269aa	8	1	1	1	269	29.7	10.54	3.17	1	1
T2T_NIP_fa_line1962965_Chr4_32902871_to_32902713_Frame_-3_52aa	T2T_NIP_fa_line1962965_Chr4_32902871_to_32902713_Frame_-3_52aa	69	1	1	1	52	5.5	8.29	3.17	1	1
T2T_NIP_fa_line2564276_Chr5_23625309_to_23624554_Frame_-1_251aa	T2T_NIP_fa_line2564276_Chr5_23625309_to_23624554_Frame_-1_251aa	14	1	1	1	251	27.7	11.71	3.17	1	1
T2T_NIP_fa_line3070957_Chr6_656503_to_655340_Frame_-1_387aa	T2T_NIP_fa_line3070957_Chr6_656503_to_655340_Frame_-1_387aa	6	1	1	1	387	40.8	11.87	3.16	1	1
T2T_NIP_fa_line732164_Chr2_29262744_to_29263538_Frame_3_264aa	T2T_NIP_fa_line732164_Chr2_29262744_to_29263538_Frame_3_264aa	7	1	1	1	264	29.2	10.37	3.15	1	1
T2T_NIP_fa_line4582031_Chr9_25646681_to_25646764_Frame_2_27aa	T2T_NIP_fa_line4582031_Chr9_25646681_to_25646764_Frame_2_27aa	78	1	1	1	27	2.9	4.28	3.15	1	1
T2T_NIP_fa_line4582031_Chr9_17225939_to_17226211_Frame_2_90aa	T2T_NIP_fa_line4582031_Chr9_17225939_to_17226211_Frame_2_90aa	42	1	1	1	90	9.9	10.48	3.14	1	1
T2T_NIP_fa_line5438812_Chr11_29042825_to_29046064_Frame_2_1079aa	T2T_NIP_fa_line5438812_Chr11_29042825_to_29046064_Frame_2_1079aa	3	1	1	1	1079	117.4	8.18	3.14	1	1
T2T_NIP_fa_line5957338_Chr12_886698_to_886546_Frame_-1_50aa	T2T_NIP_fa_line5957338_Chr12_886698_to_886546_Frame_-1_50aa	60	1	1	1	50	5	11.52	3.14	1	1
T2T_NIP_fa_line3606330_Chr7_23320179_to_23319121_Frame_-1_352aa	T2T_NIP_fa_line3606330_Chr7_23320179_to_23319121_Frame_-1_352aa	9	1	1	1	352	39	8.69	3.13	1	1
T2T_NIP_fa_line732164_Chr2_10326168_to_10324519_Frame_-2_549aa	T2T_NIP_fa_line732164_Chr2_10326168_to_10324519_Frame_-2_549aa	6	1	1	1	549	61	7.23	3.12	1	1
T2T_NIP_fa_line2564276_Chr5_23032379_to_23032212_Frame_-2_55aa	T2T_NIP_fa_line2564276_Chr5_23032379_to_23032212_Frame_-2_55aa	71	1	1	1	55	6.2	8.59	3.12	1	1
T2T_NIP_fa_line5438812_Chr11_161004_to_160885_Frame_-3_39aa	T2T_NIP_fa_line5438812_Chr11_161004_to_160885_Frame_-3_39aa	92	1	1	1	39	4.2	8.59	3.12	1	1
T2T_NIP_fa_line1_Chr1_19317029_to_19316775_Frame_-3_84aa	T2T_NIP_fa_line1_Chr1_19317029_to_19316775_Frame_-3_84aa	37	1	1	1	84	8.6	6.52	3.11	1	1
T2T_NIP_fa_line3606330_Chr7_29575156_to_29574683_Frame_-3_157aa	T2T_NIP_fa_line3606330_Chr7_29575156_to_29574683_Frame_-3_157aa	13	1	1	1	157	17.3	8.54	3.11	1	1
T2T_NIP_fa_line732164_Chr2_5480136_to_5479486_Frame_-2_216aa	T2T_NIP_fa_line732164_Chr2_5480136_to_5479486_Frame_-2_216aa	6	1	1	1	216	23.5	5.53	3.09	1	1
T2T_NIP_fa_line1_Chr1_1190711_to_1191097_Frame_2_128aa	T2T_NIP_fa_line1_Chr1_1190711_to_1191097_Frame_2_128aa	32	1	1	1	128	12.8	4.72	3.09	1	1
T2T_NIP_fa_line1339631_Chr3_10148258_to_10148686_Frame_2_142aa	T2T_NIP_fa_line1339631_Chr3_10148258_to_10148686_Frame_2_142aa	18	1	1	1	142	14.8	7.91	3.07	1	1
T2T_NIP_fa_line3606330_Chr7_23594797_to_23595015_Frame_1_72aa	T2T_NIP_fa_line3606330_Chr7_23594797_to_23595015_Frame_1_72aa	25	1	1	1	72	7.9	9.25	3.07	1	1
T2T_NIP_fa_line1339631_Chr3_25600520_to_25600810_Frame_2_96aa	T2T_NIP_fa_line1339631_Chr3_25600520_to_25600810_Frame_2_96aa	27	1	1	1	96	10	9.19	3.07	1	1
T2T_NIP_fa_line5438812_Chr11_623875_to_623291_Frame_-2_194aa	T2T_NIP_fa_line5438812_Chr11_623875_to_623291_Frame_-2_194aa	22	1	1	1	194	20.1	12.15	3.05	1	1
T2T_NIP_fa_line1_Chr1_20977047_to_20977262_Frame_3_71aa	T2T_NIP_fa_line1_Chr1_20977047_to_20977262_Frame_3_71aa	37	1	1	1	71	7.5	11.41	3.05	1	1
T2T_NIP_fa_line2564276_Chr5_20553252_to_20553497_Frame_3_81aa	T2T_NIP_fa_line2564276_Chr5_20553252_to_20553497_Frame_3_81aa	47	1	1	1	81	8.5	5.87	3.04	1	1
T2T_NIP_fa_line3070957_Chr6_6348572_to_6347583_Frame_-3_329aa	T2T_NIP_fa_line3070957_Chr6_6348572_to_6347583_Frame_-3_329aa	7	1	1	1	329	33.4	9.17	3.04	1	1
T2T_NIP_fa_line1_Chr1_39542991_to_39542854_Frame_-2_45aa	T2T_NIP_fa_line1_Chr1_39542991_to_39542854_Frame_-2_45aa	40	1	1	1	45	5.1	6.57	3.03	1	1
T2T_NIP_fa_line3606330_Chr7_4457218_to_4457547_Frame_1_109aa	T2T_NIP_fa_line3606330_Chr7_4457218_to_4457547_Frame_1_109aa	37	1	1	1	109	10.9	12.16	3.02	1	1
T2T_NIP_fa_line1_Chr1_29303250_to_29305586_Frame_3_778aa	T2T_NIP_fa_line1_Chr1_29303250_to_29305586_Frame_3_778aa	2	1	1	1	778	83.1	5.33	3.02	1	1
T2T_NIP_fa_line4582031_Chr9_12581819_to_12581265_Frame_-3_184aa	T2T_NIP_fa_line4582031_Chr9_12581819_to_12581265_Frame_-3_184aa	24	1	1	1	184	19.3	10.05	3.01	1	1
T2T_NIP_fa_line1962965_Chr4_30290224_to_30289922_Frame_-1_100aa	T2T_NIP_fa_line1962965_Chr4_30290224_to_30289922_Frame_-1_100aa	18	1	1	1	100	11.7	9.14	3	1	1
T2T_NIP_fa_line732164_Chr2_34455909_to_34453654_Frame_-2_751aa	T2T_NIP_fa_line732164_Chr2_34455909_to_34453654_Frame_-2_751aa	4	1	1	1	751	83.1	7.94	2.99	1	1
T2T_NIP_fa_line1_Chr1_21276513_to_21276842_Frame_3_109aa	T2T_NIP_fa_line1_Chr1_21276513_to_21276842_Frame_3_109aa	38	1	1	1	109	11	10.71	2.98	1	1
T2T_NIP_fa_line5957338_Chr12_13102011_to_13101529_Frame_-1_160aa	T2T_NIP_fa_line5957338_Chr12_13102011_to_13101529_Frame_-1_160aa	27	1	1	1	160	17.8	11.82	2.98	1	1
T2T_NIP_fa_line5039946_Chr10_2804044_to_2803628_Frame_-2_138aa	T2T_NIP_fa_line5039946_Chr10_2804044_to_2803628_Frame_-2_138aa	20	1	1	1	138	13.8	6.25	2.96	1	1
T2T_NIP_fa_line5957338_Chr12_1489263_to_1488436_Frame_-1_275aa	T2T_NIP_fa_line5957338_Chr12_1489263_to_1488436_Frame_-1_275aa	13	1	1	1	275	27.3	12.06	2.95	1	1
T2T_NIP_fa_line5039946_Chr10_14398710_to_14399498_Frame_3_262aa	T2T_NIP_fa_line5039946_Chr10_14398710_to_14399498_Frame_3_262aa	14	1	1	1	262	28.7	8.72	2.94	1	1
T2T_NIP_fa_line3606330_Chr7_17623410_to_17623330_Frame_-1_26aa	T2T_NIP_fa_line3606330_Chr7_17623410_to_17623330_Frame_-1_26aa	65	1	1	1	26	2.8	7.17	2.94	1	1
T2T_NIP_fa_line1339631_Chr3_9872827_to_9872249_Frame_-1_192aa	T2T_NIP_fa_line1339631_Chr3_9872827_to_9872249_Frame_-1_192aa	10	1	1	1	192	21.3	12.38	2.93	1	1
T2T_NIP_fa_line732164_Chr2_22096615_to_22096424_Frame_-1_63aa	T2T_NIP_fa_line732164_Chr2_22096615_to_22096424_Frame_-1_63aa	70	1	1	1	63	6.7	7.18	2.91	1	1
T2T_NIP_fa_line5957338_Chr12_23705004_to_23704840_Frame_-1_54aa	T2T_NIP_fa_line5957338_Chr12_23705004_to_23704840_Frame_-1_54aa	28	1	1	1	54	6.1	7.91	2.9	1	1
T2T_NIP_fa_line3070957_Chr6_2858827_to_2858213_Frame_-1_204aa	T2T_NIP_fa_line3070957_Chr6_2858827_to_2858213_Frame_-1_204aa	11	1	1	1	204	21.5	11.56	2.89	1	1
T2T_NIP_fa_line5438812_Chr11_19301579_to_19301238_Frame_-1_113aa	T2T_NIP_fa_line5438812_Chr11_19301579_to_19301238_Frame_-1_113aa	30	1	1	1	113	12.1	8.84	2.89	1	1
T2T_NIP_fa_line5039946_Chr10_20836460_to_20837440_Frame_2_326aa	T2T_NIP_fa_line5039946_Chr10_20836460_to_20837440_Frame_2_326aa	15	1	1	1	326	33.2	9.8	2.88	1	1
T2T_NIP_fa_line1_Chr1_22945222_to_22945713_Frame_1_163aa	T2T_NIP_fa_line1_Chr1_22945222_to_22945713_Frame_1_163aa	23	1	1	1	163	17.9	11.53	2.88	1	1
T2T_NIP_fa_line4582031_Chr9_23081876_to_23082313_Frame_2_145aa	T2T_NIP_fa_line4582031_Chr9_23081876_to_23082313_Frame_2_145aa	10	1	1	1	145	14.6	3.76	2.88	1	1
T2T_NIP_fa_line3606330_Chr7_25897073_to_25896813_Frame_-2_86aa	T2T_NIP_fa_line3606330_Chr7_25897073_to_25896813_Frame_-2_86aa	35	1	1	1	86	9.2	9.77	2.87	1	1
T2T_NIP_fa_line732164_Chr2_2101855_to_2102004_Frame_1_49aa	T2T_NIP_fa_line732164_Chr2_2101855_to_2102004_Frame_1_49aa	61	1	1	1	49	5.7	10.36	2.87	1	1
T2T_NIP_fa_line5957338_Chr12_15808354_to_15808235_Frame_-3_39aa	T2T_NIP_fa_line5957338_Chr12_15808354_to_15808235_Frame_-3_39aa	95	1	1	1	39	4.4	8.62	2.87	1	1
T2T_NIP_fa_line1_Chr1_6018160_to_6017717_Frame_-1_147aa	T2T_NIP_fa_line1_Chr1_6018160_to_6017717_Frame_-1_147aa	10	1	1	1	147	16.1	5.03	2.87	1	1
T2T_NIP_fa_line1339631_Chr3_24133514_to_24133428_Frame_-3_28aa	T2T_NIP_fa_line1339631_Chr3_24133514_to_24133428_Frame_-3_28aa	68	1	1	1	28	2.9	11.71	2.85	1	1
T2T_NIP_fa_line3070957_Chr6_10931479_to_10931643_Frame_1_54aa	T2T_NIP_fa_line3070957_Chr6_10931479_to_10931643_Frame_1_54aa	54	1	1	1	54	6.5	9.79	2.84	1	1
T2T_NIP_fa_line4105272_Chr8_6238399_to_6237989_Frame_-3_136aa	T2T_NIP_fa_line4105272_Chr8_6238399_to_6237989_Frame_-3_136aa	17	1	1	1	136	14.5	8.37	2.82	1	1
T2T_NIP_fa_line1962965_Chr4_21875864_to_21876154_Frame_2_96aa	T2T_NIP_fa_line1962965_Chr4_21875864_to_21876154_Frame_2_96aa	33	1	1	1	96	10.5	8.87	2.82	1	1
T2T_NIP_fa_line3070957_Chr6_5140565_to_5140975_Frame_2_136aa	T2T_NIP_fa_line3070957_Chr6_5140565_to_5140975_Frame_2_136aa	35	1	2	1	136	14.3	10.4	2.8	1	1
T2T_NIP_fa_line732164_Chr2_16960863_to_16961432_Frame_3_189aa	T2T_NIP_fa_line732164_Chr2_16960863_to_16961432_Frame_3_189aa	10	1	1	1	189	20.4	11.74	2.8	1	1
T2T_NIP_fa_line1_Chr1_27479575_to_27479775_Frame_1_66aa	T2T_NIP_fa_line1_Chr1_27479575_to_27479775_Frame_1_66aa	55	1	1	1	66	6.9	10.23	2.8	1	1
T2T_NIP_fa_line732164_Chr2_4699146_to_4698529_Frame_-2_205aa	T2T_NIP_fa_line732164_Chr2_4699146_to_4698529_Frame_-2_205aa	13	1	1	1	205	22.3	11.94	2.79	1	1
T2T_NIP_fa_line732164_Chr2_33235082_to_33235639_Frame_2_185aa	T2T_NIP_fa_line732164_Chr2_33235082_to_33235639_Frame_2_185aa	22	1	1	1	185	19.2	8.54	2.77	1	1
T2T_NIP_fa_line5957338_Chr12_2111814_to_2112140_Frame_3_108aa	T2T_NIP_fa_line5957338_Chr12_2111814_to_2112140_Frame_3_108aa	37	1	1	1	108	11.7	10.84	2.76	1	1
T2T_NIP_fa_line732164_Chr2_23375074_to_23375244_Frame_1_56aa	T2T_NIP_fa_line732164_Chr2_23375074_to_23375244_Frame_1_56aa	77	1	1	1	56	6.1	8.85	2.75	1	1
T2T_NIP_fa_line1_Chr1_6932525_to_6932731_Frame_2_68aa	T2T_NIP_fa_line1_Chr1_6932525_to_6932731_Frame_2_68aa	51	1	1	1	68	7.9	11.31	2.75	1	1
T2T_NIP_fa_line1339631_Chr3_3725290_to_3725487_Frame_1_65aa	T2T_NIP_fa_line1339631_Chr3_3725290_to_3725487_Frame_1_65aa	25	1	1	1	65	7.4	9.73	2.73	1	1
T2T_NIP_fa_line1339631_Chr3_22858662_to_22859336_Frame_3_224aa	T2T_NIP_fa_line1339631_Chr3_22858662_to_22859336_Frame_3_224aa	8	1	1	1	224	24.3	5.11	2.72	1	1
T2T_NIP_fa_line4105272_Chr8_4732381_to_4732217_Frame_-3_54aa	T2T_NIP_fa_line4105272_Chr8_4732381_to_4732217_Frame_-3_54aa	44	1	1	1	54	6.2	8.03	2.72	1	1
T2T_NIP_fa_line732164_Chr2_35573950_to_35574450_Frame_1_166aa	T2T_NIP_fa_line732164_Chr2_35573950_to_35574450_Frame_1_166aa	20	1	1	1	166	16.5	4.97	2.72	1	1
T2T_NIP_fa_line5957338_Chr12_22951006_to_22951674_Frame_1_222aa	T2T_NIP_fa_line5957338_Chr12_22951006_to_22951674_Frame_1_222aa	10	1	1	1	222	23.4	11.59	2.72	1	1
T2T_NIP_fa_line2564276_Chr5_19176260_to_19176072_Frame_-2_62aa	T2T_NIP_fa_line2564276_Chr5_19176260_to_19176072_Frame_-2_62aa	35	1	1	1	62	7.1	10.01	2.7	1	1
T2T_NIP_fa_line1339631_Chr3_517758_to_517528_Frame_-2_76aa	T2T_NIP_fa_line1339631_Chr3_517758_to_517528_Frame_-2_76aa	42	1	1	1	76	7.7	10.74	2.7	1	1
T2T_NIP_fa_line2564276_Chr5_20783666_to_20783319_Frame_-2_115aa	T2T_NIP_fa_line2564276_Chr5_20783666_to_20783319_Frame_-2_115aa	23	1	1	1	115	11.9	8.84	2.69	1	1
T2T_NIP_fa_line3070957_Chr6_26285677_to_26286174_Frame_1_165aa	T2T_NIP_fa_line3070957_Chr6_26285677_to_26286174_Frame_1_165aa	10	1	1	1	165	17.7	11.44	2.69	1	1
T2T_NIP_fa_line3606330_Chr7_2940048_to_2940401_Frame_3_117aa	T2T_NIP_fa_line3606330_Chr7_2940048_to_2940401_Frame_3_117aa	30	1	1	1	117	10.7	3.8	2.69	1	1
T2T_NIP_fa_line4105272_Chr8_13198779_to_13199306_Frame_3_175aa	T2T_NIP_fa_line4105272_Chr8_13198779_to_13199306_Frame_3_175aa	22	1	1	1	175	19.4	5.83	2.68	1	1
T2T_NIP_fa_line5438812_Chr11_29786476_to_29786751_Frame_1_91aa	T2T_NIP_fa_line5438812_Chr11_29786476_to_29786751_Frame_1_91aa	18	1	1	1	91	10.3	9.17	2.68	1	1
T2T_NIP_fa_line1339631_Chr3_21514256_to_21514405_Frame_2_49aa	T2T_NIP_fa_line1339631_Chr3_21514256_to_21514405_Frame_2_49aa	53	1	1	1	49	5.6	8.03	2.67	1	1
T2T_NIP_fa_line2564276_Chr5_1317558_to_1317076_Frame_-1_160aa	T2T_NIP_fa_line2564276_Chr5_1317558_to_1317076_Frame_-1_160aa	31	1	1	1	160	16.7	11.74	2.66	1	1
T2T_NIP_fa_line4582031_Chr9_4201183_to_4201659_Frame_1_158aa	T2T_NIP_fa_line4582031_Chr9_4201183_to_4201659_Frame_1_158aa	16	1	1	1	158	16.8	11.14	2.66	1	1
T2T_NIP_fa_line4105272_Chr8_26680818_to_26680360_Frame_-1_152aa	T2T_NIP_fa_line4105272_Chr8_26680818_to_26680360_Frame_-1_152aa	15	1	1	1	152	16.2	9.89	2.66	1	1
T2T_NIP_fa_line1339631_Chr3_6856513_to_6856782_Frame_1_89aa	T2T_NIP_fa_line1339631_Chr3_6856513_to_6856782_Frame_1_89aa	22	1	1	1	89	9.6	7.87	2.66	1	1
T2T_NIP_fa_line5039946_Chr10_20587762_to_20587890_Frame_1_42aa	T2T_NIP_fa_line5039946_Chr10_20587762_to_20587890_Frame_1_42aa	33	1	1	1	42	4.8	4.72	2.65	1	1
T2T_NIP_fa_line4582031_Chr9_25819381_to_25819914_Frame_1_177aa	T2T_NIP_fa_line4582031_Chr9_25819381_to_25819914_Frame_1_177aa	12	1	1	1	177	18.4	4.49	2.64	1	1
T2T_NIP_fa_line1339631_Chr3_15377098_to_15377193_Frame_1_31aa	T2T_NIP_fa_line1339631_Chr3_15377098_to_15377193_Frame_1_31aa	55	1	1	1	31	3.2	8.27	2.64	1	1
T2T_NIP_fa_line3070957_Chr6_3622339_to_3622112_Frame_-1_75aa	T2T_NIP_fa_line3070957_Chr6_3622339_to_3622112_Frame_-1_75aa	41	1	1	1	75	8.8	8.91	2.64	1	1
T2T_NIP_fa_line1962965_Chr4_4755167_to_4755538_Frame_2_123aa	T2T_NIP_fa_line1962965_Chr4_4755167_to_4755538_Frame_2_123aa	24	1	1	1	123	14.5	11.6	2.63	1	1
T2T_NIP_fa_line3606330_Chr7_3305116_to_3305003_Frame_-3_37aa	T2T_NIP_fa_line3606330_Chr7_3305116_to_3305003_Frame_-3_37aa	46	1	1	1	37	4	8.21	2.63	1	1
T2T_NIP_fa_line1_Chr1_9873293_to_9873646_Frame_2_117aa	T2T_NIP_fa_line1_Chr1_9873293_to_9873646_Frame_2_117aa	12	1	1	1	117	13.3	11.08	2.61	1	1
T2T_NIP_fa_line5039946_Chr10_16708530_to_16708607_Frame_3_25aa	T2T_NIP_fa_line5039946_Chr10_16708530_to_16708607_Frame_3_25aa	68	1	1	1	25	2.7	4.07	2.6	1	1
T2T_NIP_fa_line1339631_Chr3_25083303_to_25083085_Frame_-2_72aa	T2T_NIP_fa_line1339631_Chr3_25083303_to_25083085_Frame_-2_72aa	25	1	1	1	72	8.1	4.7	2.6	1	1
T2T_NIP_fa_line2564276_Chr5_12123873_to_12123565_Frame_-1_102aa	T2T_NIP_fa_line2564276_Chr5_12123873_to_12123565_Frame_-1_102aa	37	1	1	1	102	9.7	11.87	2.6	1	1
T2T_NIP_fa_line5438812_Chr11_23255488_to_23255321_Frame_-2_55aa	T2T_NIP_fa_line5438812_Chr11_23255488_to_23255321_Frame_-2_55aa	44	1	1	1	55	6.1	10.71	2.58	1	1
T2T_NIP_fa_line2564276_Chr5_28806840_to_28806301_Frame_-1_179aa	T2T_NIP_fa_line2564276_Chr5_28806840_to_28806301_Frame_-1_179aa	12	1	1	1	179	19.1	11.46	2.58	1	1
T2T_NIP_fa_line3606330_Chr7_2149795_to_2149031_Frame_-3_254aa	T2T_NIP_fa_line3606330_Chr7_2149795_to_2149031_Frame_-3_254aa	7	1	1	1	254	27.5	10.15	2.57	1	1
T2T_NIP_fa_line4105272_Chr8_16667573_to_16667430_Frame_-2_47aa	T2T_NIP_fa_line4105272_Chr8_16667573_to_16667430_Frame_-2_47aa	47	1	1	1	47	5	4.64	2.57	1	1
T2T_NIP_fa_line1339631_Chr3_36304907_to_36307186_Frame_2_759aa	T2T_NIP_fa_line1339631_Chr3_36304907_to_36307186_Frame_2_759aa	4	1	1	1	759	82.1	6.58	2.57	1	1
T2T_NIP_fa_line5039946_Chr10_1117383_to_1117751_Frame_3_122aa	T2T_NIP_fa_line5039946_Chr10_1117383_to_1117751_Frame_3_122aa	17	1	1	1	122	14.2	11.69	2.57	1	1
T2T_NIP_fa_line1339631_Chr3_29734589_to_29733798_Frame_-3_263aa	T2T_NIP_fa_line1339631_Chr3_29734589_to_29733798_Frame_-3_263aa	5	1	1	1	263	27.6	8.95	2.56	1	1
T2T_NIP_fa_line5438812_Chr11_17277085_to_17276798_Frame_-2_95aa	T2T_NIP_fa_line5438812_Chr11_17277085_to_17276798_Frame_-2_95aa	13	1	1	1	95	10.7	9.33	2.56	1	1
T2T_NIP_fa_line732164_Chr2_21552835_to_21553947_Frame_1_370aa	T2T_NIP_fa_line732164_Chr2_21552835_to_21553947_Frame_1_370aa	4	1	1	1	370	40.1	6.21	2.55	1	1
T2T_NIP_fa_line3606330_Chr7_25157084_to_25156620_Frame_-2_154aa	T2T_NIP_fa_line3606330_Chr7_25157084_to_25156620_Frame_-2_154aa	14	1	1	1	154	16.2	11.28	2.54	1	1
T2T_NIP_fa_line732164_Chr2_646830_to_643660_Frame_-2_1056aa	T2T_NIP_fa_line732164_Chr2_646830_to_643660_Frame_-2_1056aa	3	1	1	1	1056	111.1	6.2	2.54	1	1
T2T_NIP_fa_line3606330_Chr7_18536193_to_18534952_Frame_-1_413aa	T2T_NIP_fa_line3606330_Chr7_18536193_to_18534952_Frame_-1_413aa	6	1	1	1	413	44.6	7.62	2.53	1	1
T2T_NIP_fa_line3070957_Chr6_30644316_to_30642409_Frame_-2_635aa	T2T_NIP_fa_line3070957_Chr6_30644316_to_30642409_Frame_-2_635aa	4	1	1	1	635	71.7	8	2.53	1	1
T2T_NIP_fa_line3070957_Chr6_27219704_to_27220402_Frame_2_232aa	T2T_NIP_fa_line3070957_Chr6_27219704_to_27220402_Frame_2_232aa	11	1	1	1	232	24.5	11.78	2.51	1	1
T2T_NIP_fa_line4582031_Chr9_23118575_to_23119162_Frame_2_195aa	T2T_NIP_fa_line4582031_Chr9_23118575_to_23119162_Frame_2_195aa	12	1	1	1	195	20.8	9.06	2.51	1	1
T2T_NIP_fa_line1_Chr1_39517054_to_39516908_Frame_-1_48aa	T2T_NIP_fa_line1_Chr1_39517054_to_39516908_Frame_-1_48aa	25	1	1	1	48	5.1	6.48	2.5	1	1
T2T_NIP_fa_line1962965_Chr4_32986712_to_32986912_Frame_2_66aa	T2T_NIP_fa_line1962965_Chr4_32986712_to_32986912_Frame_2_66aa	29	1	1	1	66	6.8	4.72	2.49	1	1
T2T_NIP_fa_line1962965_Chr4_33547297_to_33546095_Frame_-1_400aa	T2T_NIP_fa_line1962965_Chr4_33547297_to_33546095_Frame_-1_400aa	6	1	1	1	400	42.1	11.27	2.49	1	1
T2T_NIP_fa_line4582031_Chr9_16505054_to_16504746_Frame_-3_102aa	T2T_NIP_fa_line4582031_Chr9_16505054_to_16504746_Frame_-3_102aa	27	1	1	1	102	12.3	12.54	2.49	1	1
T2T_NIP_fa_line1339631_Chr3_11779487_to_11779293_Frame_-3_64aa	T2T_NIP_fa_line1339631_Chr3_11779487_to_11779293_Frame_-3_64aa	30	2	2	2	64	7.5	8.63	2.48	2	1
T2T_NIP_fa_line732164_Chr2_16079633_to_16080091_Frame_2_152aa	T2T_NIP_fa_line732164_Chr2_16079633_to_16080091_Frame_2_152aa	19	1	1	1	152	17.2	8.65	2.48	1	1
T2T_NIP_fa_line3070957_Chr6_24163611_to_24164120_Frame_3_169aa	T2T_NIP_fa_line3070957_Chr6_24163611_to_24164120_Frame_3_169aa	18	1	1	1	169	17.7	11.74	2.47	1	1
T2T_NIP_fa_line1962965_Chr4_23432403_to_23432921_Frame_3_172aa	T2T_NIP_fa_line1962965_Chr4_23432403_to_23432921_Frame_3_172aa	10	1	1	1	172	18.5	6.55	2.46	1	1
T2T_NIP_fa_line5039946_Chr10_17657993_to_17657535_Frame_-1_152aa	T2T_NIP_fa_line5039946_Chr10_17657993_to_17657535_Frame_-1_152aa	15	1	1	1	152	16	9.79	2.45	1	1
T2T_NIP_fa_line1_Chr1_35780159_to_35780419_Frame_2_86aa	T2T_NIP_fa_line1_Chr1_35780159_to_35780419_Frame_2_86aa	27	1	1	1	86	9.1	9.72	2.44	1	1
T2T_NIP_fa_line1962965_Chr4_23589964_to_23590464_Frame_1_166aa	T2T_NIP_fa_line1962965_Chr4_23589964_to_23590464_Frame_1_166aa	8	1	1	1	166	17.8	11.94	2.44	1	1
T2T_NIP_fa_line3070957_Chr6_19758309_to_19757593_Frame_-2_238aa	T2T_NIP_fa_line3070957_Chr6_19758309_to_19757593_Frame_-2_238aa	11	1	1	1	238	24.9	11.18	2.44	1	1
T2T_NIP_fa_line3606330_Chr7_2148687_to_2148427_Frame_-1_86aa	T2T_NIP_fa_line3606330_Chr7_2148687_to_2148427_Frame_-1_86aa	15	1	1	1	86	9	8.15	2.43	1	1
T2T_NIP_fa_line732164_Chr2_11004419_to_11004550_Frame_2_43aa	T2T_NIP_fa_line732164_Chr2_11004419_to_11004550_Frame_2_43aa	40	1	1	1	43	4.8	9.83	2.43	1	1
T2T_NIP_fa_line732164_Chr2_35107933_to_35107376_Frame_-1_185aa	T2T_NIP_fa_line732164_Chr2_35107933_to_35107376_Frame_-1_185aa	9	1	1	1	185	21.1	11.03	2.43	1	1
T2T_NIP_fa_line4582031_Chr9_15833784_to_15834404_Frame_3_206aa	T2T_NIP_fa_line4582031_Chr9_15833784_to_15834404_Frame_3_206aa	9	1	1	1	206	21.8	9.72	2.43	1	1
T2T_NIP_fa_line5438812_Chr11_22946015_to_22945584_Frame_-1_143aa	T2T_NIP_fa_line5438812_Chr11_22946015_to_22945584_Frame_-1_143aa	21	1	1	1	143	14.9	9.52	2.43	1	1
T2T_NIP_fa_line5039946_Chr10_11906747_to_11902074_Frame_-1_1557aa	T2T_NIP_fa_line5039946_Chr10_11906747_to_11902074_Frame_-1_1557aa	2	1	1	1	1557	177.1	4.96	2.42	1	1
T2T_NIP_fa_line1339631_Chr3_11603325_to_11603633_Frame_3_102aa	T2T_NIP_fa_line1339631_Chr3_11603325_to_11603633_Frame_3_102aa	20	1	2	1	102	10.7	11.34	2.41	1	1
T2T_NIP_fa_line5438812_Chr11_22413047_to_22412400_Frame_-1_215aa	T2T_NIP_fa_line5438812_Chr11_22413047_to_22412400_Frame_-1_215aa	6	1	1	1	215	23.2	9.54	2.41	1	1
T2T_NIP_fa_line5957338_Chr12_27891268_to_27891984_Frame_1_238aa	T2T_NIP_fa_line5957338_Chr12_27891268_to_27891984_Frame_1_238aa	6	1	1	1	238	25.5	9.89	2.39	1	1
T2T_NIP_fa_line4582031_Chr9_24579188_to_24578118_Frame_-3_356aa	T2T_NIP_fa_line4582031_Chr9_24579188_to_24578118_Frame_-3_356aa	6	1	1	1	356	38	12.35	2.39	1	1
T2T_NIP_fa_line5438812_Chr11_3327308_to_3327060_Frame_-1_82aa	T2T_NIP_fa_line5438812_Chr11_3327308_to_3327060_Frame_-1_82aa	12	1	1	1	82	9.1	6.24	2.38	1	1
T2T_NIP_fa_line1962965_Chr4_8143099_to_8143785_Frame_1_228aa	T2T_NIP_fa_line1962965_Chr4_8143099_to_8143785_Frame_1_228aa	7	1	1	1	228	23.9	10.15	2.38	1	1
T2T_NIP_fa_line4582031_Chr9_9019477_to_9020559_Frame_1_360aa	T2T_NIP_fa_line4582031_Chr9_9019477_to_9020559_Frame_1_360aa	4	1	1	1	360	39.9	7.3	2.38	1	1
T2T_NIP_fa_line732164_Chr2_29605331_to_29605465_Frame_2_44aa	T2T_NIP_fa_line732164_Chr2_29605331_to_29605465_Frame_2_44aa	57	1	1	1	44	5	10.55	2.37	1	1
T2T_NIP_fa_line2564276_Chr5_23598041_to_23597925_Frame_-2_38aa	T2T_NIP_fa_line2564276_Chr5_23598041_to_23597925_Frame_-2_38aa	37	1	1	1	38	3.6	9.76	2.36	1	1
T2T_NIP_fa_line1962965_Chr4_22846554_to_22847999_Frame_3_481aa	T2T_NIP_fa_line1962965_Chr4_22846554_to_22847999_Frame_3_481aa	9	1	1	1	481	51	6.54	2.36	1	1
T2T_NIP_fa_line3070957_Chr6_27643481_to_27643675_Frame_2_64aa	T2T_NIP_fa_line3070957_Chr6_27643481_to_27643675_Frame_2_64aa	28	1	1	1	64	6.8	4.81	2.35	1	1
T2T_NIP_fa_line4582031_Chr9_6576838_to_6576957_Frame_1_39aa	T2T_NIP_fa_line4582031_Chr9_6576838_to_6576957_Frame_1_39aa	46	1	1	1	39	4.6	9.47	2.35	1	1
T2T_NIP_fa_line3606330_Chr7_26915367_to_26914699_Frame_-1_222aa	T2T_NIP_fa_line3606330_Chr7_26915367_to_26914699_Frame_-1_222aa	16	1	1	1	222	23.2	9.89	2.35	1	1
T2T_NIP_fa_line1962965_Chr4_30868926_to_30868423_Frame_-2_167aa	T2T_NIP_fa_line1962965_Chr4_30868926_to_30868423_Frame_-2_167aa	8	1	1	1	167	18.6	8.13	2.35	1	1
T2T_NIP_fa_line3606330_Chr7_24128801_to_24129160_Frame_2_119aa	T2T_NIP_fa_line3606330_Chr7_24128801_to_24129160_Frame_2_119aa	25	1	1	1	119	13.2	9.01	2.35	1	1
T2T_NIP_fa_line1962965_Chr4_18002655_to_18003128_Frame_3_157aa	T2T_NIP_fa_line1962965_Chr4_18002655_to_18003128_Frame_3_157aa	11	1	1	1	157	16.5	9.77	2.34	1	1
T2T_NIP_fa_line2564276_Chr5_28063732_to_28063890_Frame_1_52aa	T2T_NIP_fa_line2564276_Chr5_28063732_to_28063890_Frame_1_52aa	21	1	1	1	52	5.8	4.73	2.33	1	1
T2T_NIP_fa_line1962965_Chr4_203280_to_203789_Frame_3_169aa	T2T_NIP_fa_line1962965_Chr4_203280_to_203789_Frame_3_169aa	9	1	1	1	169	18.2	11.59	2.33	1	1
T2T_NIP_fa_line1962965_Chr4_16922183_to_16922662_Frame_2_159aa	T2T_NIP_fa_line1962965_Chr4_16922183_to_16922662_Frame_2_159aa	12	1	1	1	159	17.4	10.24	2.32	1	1
T2T_NIP_fa_line1_Chr1_7449348_to_7448755_Frame_-2_197aa	T2T_NIP_fa_line1_Chr1_7449348_to_7448755_Frame_-2_197aa	14	1	1	1	197	20	11.84	2.32	1	1
T2T_NIP_fa_line1339631_Chr3_1240528_to_1240259_Frame_-1_89aa	T2T_NIP_fa_line1339631_Chr3_1240528_to_1240259_Frame_-1_89aa	13	1	1	1	89	9.9	7.97	2.31	1	1
T2T_NIP_fa_line4105272_Chr8_28232085_to_28231285_Frame_-1_266aa	T2T_NIP_fa_line4105272_Chr8_28232085_to_28231285_Frame_-1_266aa	8	1	1	1	266	28.8	9.22	2.31	1	1
T2T_NIP_fa_line732164_Chr2_833024_to_832374_Frame_-3_216aa	T2T_NIP_fa_line732164_Chr2_833024_to_832374_Frame_-3_216aa	5	1	1	1	216	25.3	7.02	2.31	1	1
T2T_NIP_fa_line1962965_Chr4_23687085_to_23687207_Frame_3_40aa	T2T_NIP_fa_line1962965_Chr4_23687085_to_23687207_Frame_3_40aa	30	1	1	1	40	4.7	7.08	2.3	1	1
T2T_NIP_fa_line3070957_Chr6_19473085_to_19473243_Frame_1_52aa	T2T_NIP_fa_line3070957_Chr6_19473085_to_19473243_Frame_1_52aa	42	1	1	1	52	4.8	5.62	2.3	1	1
T2T_NIP_fa_line3606330_Chr7_21802968_to_21803348_Frame_3_126aa	T2T_NIP_fa_line3606330_Chr7_21802968_to_21803348_Frame_3_126aa	9	1	1	1	126	14.5	8.92	2.3	1	1
T2T_NIP_fa_line1962965_Chr4_1669539_to_1669775_Frame_3_78aa	T2T_NIP_fa_line1962965_Chr4_1669539_to_1669775_Frame_3_78aa	21	1	1	1	78	8.7	11.17	2.3	1	1
T2T_NIP_fa_line5957338_Chr12_14840102_to_14839851_Frame_-2_83aa	T2T_NIP_fa_line5957338_Chr12_14840102_to_14839851_Frame_-2_83aa	25	1	1	1	83	9.4	9.88	2.3	1	1
T2T_NIP_fa_line2564276_Chr5_29544848_to_29545087_Frame_2_79aa	T2T_NIP_fa_line2564276_Chr5_29544848_to_29545087_Frame_2_79aa	18	1	1	1	79	8.5	10.35	2.3	1	1
T2T_NIP_fa_line5957338_Chr12_3962814_to_3962930_Frame_3_38aa	T2T_NIP_fa_line5957338_Chr12_3962814_to_3962930_Frame_3_38aa	50	1	1	1	38	4.1	8.24	2.29	1	1
T2T_NIP_fa_line1962965_Chr4_29941242_to_29941361_Frame_3_39aa	T2T_NIP_fa_line1962965_Chr4_29941242_to_29941361_Frame_3_39aa	44	1	1	1	39	4.5	5.77	2.29	1	1
T2T_NIP_fa_line5438812_Chr11_30989148_to_30988615_Frame_-3_177aa	T2T_NIP_fa_line5438812_Chr11_30989148_to_30988615_Frame_-3_177aa	4	1	1	1	177	19.7	6.64	2.28	1	1
T2T_NIP_fa_line732164_Chr2_35722571_to_35721024_Frame_-3_515aa	T2T_NIP_fa_line732164_Chr2_35722571_to_35721024_Frame_-3_515aa	2	1	1	1	515	54.3	7.17	2.28	1	1
T2T_NIP_fa_line5957338_Chr12_23804698_to_23805459_Frame_1_253aa	T2T_NIP_fa_line5957338_Chr12_23804698_to_23805459_Frame_1_253aa	5	1	1	1	253	27.3	5.97	2.28	1	1
T2T_NIP_fa_line5957338_Chr12_4004211_to_4004041_Frame_-1_56aa	T2T_NIP_fa_line5957338_Chr12_4004211_to_4004041_Frame_-1_56aa	41	1	1	1	56	6	9.29	2.27	1	1
T2T_NIP_fa_line5039946_Chr10_20006775_to_20006650_Frame_-3_41aa	T2T_NIP_fa_line5039946_Chr10_20006775_to_20006650_Frame_-3_41aa	56	1	1	1	41	4.6	11.43	2.26	1	1
T2T_NIP_fa_line5438812_Chr11_27475334_to_27475669_Frame_2_111aa	T2T_NIP_fa_line5438812_Chr11_27475334_to_27475669_Frame_2_111aa	23	1	1	1	111	11.8	12.4	2.26	1	1
T2T_NIP_fa_line1339631_Chr3_15655063_to_15654971_Frame_-1_30aa	T2T_NIP_fa_line1339631_Chr3_15655063_to_15654971_Frame_-1_30aa	60	1	1	1	30	3.3	10.27	2.26	1	1
T2T_NIP_fa_line5039946_Chr10_15339787_to_15340167_Frame_1_126aa	T2T_NIP_fa_line5039946_Chr10_15339787_to_15340167_Frame_1_126aa	8	1	1	1	126	13.5	11.71	2.24	1	1
T2T_NIP_fa_line3606330_Chr7_26947162_to_26947413_Frame_1_83aa	T2T_NIP_fa_line3606330_Chr7_26947162_to_26947413_Frame_1_83aa	19	1	1	1	83	8.6	4.08	2.24	1	1
T2T_NIP_fa_line1_Chr1_12134809_to_12134138_Frame_-1_223aa	T2T_NIP_fa_line1_Chr1_12134809_to_12134138_Frame_-1_223aa	4	1	1	1	223	24.8	12.92	2.24	1	1
T2T_NIP_fa_line1339631_Chr3_16724854_to_16725000_Frame_1_48aa	T2T_NIP_fa_line1339631_Chr3_16724854_to_16725000_Frame_1_48aa	33	1	1	1	48	4.6	3.59	2.22	1	1
T2T_NIP_fa_line3606330_Chr7_21853573_to_21853830_Frame_1_85aa	T2T_NIP_fa_line3606330_Chr7_21853573_to_21853830_Frame_1_85aa	16	1	1	1	85	9	10.45	2.22	1	1
T2T_NIP_fa_line1962965_Chr4_33984184_to_33984288_Frame_1_34aa	T2T_NIP_fa_line1962965_Chr4_33984184_to_33984288_Frame_1_34aa	38	1	1	1	34	3.9	8.68	2.2	1	1
T2T_NIP_fa_line1_Chr1_13837418_to_13837200_Frame_-3_72aa	T2T_NIP_fa_line1_Chr1_13837418_to_13837200_Frame_-3_72aa	18	1	1	1	72	8.5	8.13	2.2	1	1
T2T_NIP_fa_line1_Chr1_39081614_to_39081450_Frame_-3_54aa	T2T_NIP_fa_line1_Chr1_39081614_to_39081450_Frame_-3_54aa	43	1	1	1	54	6.2	7.46	2.2	1	1
T2T_NIP_fa_line1339631_Chr3_23151455_to_23150991_Frame_-3_154aa	T2T_NIP_fa_line1339631_Chr3_23151455_to_23150991_Frame_-3_154aa	14	2	2	2	154	15.9	11.31	2.2	2	1
T2T_NIP_fa_line5039946_Chr10_11338077_to_11339156_Frame_3_359aa	T2T_NIP_fa_line5039946_Chr10_11338077_to_11339156_Frame_3_359aa	3	1	1	1	359	40.3	5.95	2.19	1	1
T2T_NIP_fa_line5039946_Chr10_9782065_to_9782580_Frame_1_171aa	T2T_NIP_fa_line5039946_Chr10_9782065_to_9782580_Frame_1_171aa	5	1	1	1	171	17.2	4.86	2.19	1	1
T2T_NIP_fa_line2564276_Chr5_2946431_to_2944962_Frame_-2_489aa	T2T_NIP_fa_line2564276_Chr5_2946431_to_2944962_Frame_-2_489aa	4	1	1	1	489	50.5	8.31	2.19	1	1
T2T_NIP_fa_line2564276_Chr5_7257918_to_7257238_Frame_-1_226aa	T2T_NIP_fa_line2564276_Chr5_7257918_to_7257238_Frame_-1_226aa	6	1	1	1	226	25.1	11.88	2.19	1	1
T2T_NIP_fa_line1339631_Chr3_2159522_to_2159653_Frame_2_43aa	T2T_NIP_fa_line1339631_Chr3_2159522_to_2159653_Frame_2_43aa	40	1	1	1	43	4.9	4.6	2.18	1	1
T2T_NIP_fa_line1339631_Chr3_30665384_to_30665130_Frame_-3_84aa	T2T_NIP_fa_line1339631_Chr3_30665384_to_30665130_Frame_-3_84aa	25	1	1	1	84	9.5	5.26	2.18	1	1
T2T_NIP_fa_line5438812_Chr11_29688853_to_29689008_Frame_1_51aa	T2T_NIP_fa_line5438812_Chr11_29688853_to_29689008_Frame_1_51aa	31	1	1	1	51	5.6	10.74	2.17	1	1
T2T_NIP_fa_line3070957_Chr6_24425614_to_24424076_Frame_-1_512aa	T2T_NIP_fa_line3070957_Chr6_24425614_to_24424076_Frame_-1_512aa	3	1	1	1	512	56.6	6.77	2.17	1	1
T2T_NIP_fa_line1_Chr1_3753174_to_3752725_Frame_-2_149aa	T2T_NIP_fa_line1_Chr1_3753174_to_3752725_Frame_-2_149aa	9	1	1	1	149	16.1	9.72	2.16	1	1
T2T_NIP_fa_line1339631_Chr3_2274464_to_2274787_Frame_2_107aa	T2T_NIP_fa_line1339631_Chr3_2274464_to_2274787_Frame_2_107aa	19	1	1	1	107	12.3	9.6	2.16	1	1
T2T_NIP_fa_line732164_Chr2_32097460_to_32097335_Frame_-1_41aa	T2T_NIP_fa_line732164_Chr2_32097460_to_32097335_Frame_-1_41aa	41	1	1	1	41	4.5	9.73	2.16	1	1
T2T_NIP_fa_line5039946_Chr10_4077892_to_4077647_Frame_-2_81aa	T2T_NIP_fa_line5039946_Chr10_4077892_to_4077647_Frame_-2_81aa	30	1	1	1	81	8.4	7.03	2.15	1	1
T2T_NIP_fa_line2564276_Chr5_23863681_to_23863517_Frame_-3_54aa	T2T_NIP_fa_line2564276_Chr5_23863681_to_23863517_Frame_-3_54aa	24	1	1	1	54	5.6	5.08	2.15	1	1
T2T_NIP_fa_line4105272_Chr8_28121665_to_28121802_Frame_1_45aa	T2T_NIP_fa_line4105272_Chr8_28121665_to_28121802_Frame_1_45aa	36	1	1	1	45	5	12	2.15	1	1
T2T_NIP_fa_line4105272_Chr8_502405_to_502067_Frame_-3_112aa	T2T_NIP_fa_line4105272_Chr8_502405_to_502067_Frame_-3_112aa	7	1	1	1	112	13.2	12.26	2.14	1	1
T2T_NIP_fa_line732164_Chr2_28263834_to_28263196_Frame_-2_212aa	T2T_NIP_fa_line732164_Chr2_28263834_to_28263196_Frame_-2_212aa	8	1	1	1	212	22.2	10.36	2.13	1	1
T2T_NIP_fa_line5957338_Chr12_4033633_to_4034310_Frame_1_225aa	T2T_NIP_fa_line5957338_Chr12_4033633_to_4034310_Frame_1_225aa	9	1	1	1	225	23.3	12.03	2.12	1	1
T2T_NIP_fa_line732164_Chr2_21350952_to_21350527_Frame_-2_141aa	T2T_NIP_fa_line732164_Chr2_21350952_to_21350527_Frame_-2_141aa	9	1	1	1	141	15.1	12.51	2.12	1	1
T2T_NIP_fa_line732164_Chr2_6420084_to_6419785_Frame_-2_99aa	T2T_NIP_fa_line732164_Chr2_6420084_to_6419785_Frame_-2_99aa	18	1	1	1	99	10.8	8.88	2.11	1	1
T2T_NIP_fa_line5438812_Chr11_10394364_to_10394086_Frame_-3_92aa	T2T_NIP_fa_line5438812_Chr11_10394364_to_10394086_Frame_-3_92aa	21	1	1	1	92	9.7	5.83	2.11	1	1
T2T_NIP_fa_line3606330_Chr7_12871862_to_12871776_Frame_-2_28aa	T2T_NIP_fa_line3606330_Chr7_12871862_to_12871776_Frame_-2_28aa	43	1	1	1	28	3	9.74	2.11	1	1
T2T_NIP_fa_line1339631_Chr3_775278_to_774625_Frame_-2_217aa	T2T_NIP_fa_line1339631_Chr3_775278_to_774625_Frame_-2_217aa	4	1	1	1	217	23.1	4.94	2.11	1	1
T2T_NIP_fa_line5957338_Chr12_2617223_to_2617273_Frame_2_16aa	T2T_NIP_fa_line5957338_Chr12_2617223_to_2617273_Frame_2_16aa	75	1	1	1	16	1.9	7.52	2.1	1	1
T2T_NIP_fa_line5957338_Chr12_27052573_to_27051422_Frame_-3_383aa	T2T_NIP_fa_line5957338_Chr12_27052573_to_27051422_Frame_-3_383aa	3	1	1	1	383	42.1	8.06	2.1	1	1
T2T_NIP_fa_line732164_Chr2_2104818_to_2105345_Frame_3_175aa	T2T_NIP_fa_line732164_Chr2_2104818_to_2105345_Frame_3_175aa	7	1	1	1	175	18.8	6.9	2.1	1	1
T2T_NIP_fa_line1_Chr1_34419947_to_34420225_Frame_2_92aa	T2T_NIP_fa_line1_Chr1_34419947_to_34420225_Frame_2_92aa	22	1	1	1	92	9.6	4.31	2.1	1	1
T2T_NIP_fa_line4105272_Chr8_25152526_to_25152966_Frame_1_146aa	T2T_NIP_fa_line4105272_Chr8_25152526_to_25152966_Frame_1_146aa	15	1	1	1	146	15.9	10.58	2.09	1	1
T2T_NIP_fa_line2564276_Chr5_28765127_to_28764762_Frame_-2_121aa	T2T_NIP_fa_line2564276_Chr5_28765127_to_28764762_Frame_-2_121aa	12	1	1	1	121	13.5	5.48	2.08	1	1
T2T_NIP_fa_line1_Chr1_34477142_to_34478188_Frame_2_348aa	T2T_NIP_fa_line1_Chr1_34477142_to_34478188_Frame_2_348aa	3	1	1	1	348	38.5	6.33	2.08	1	1
T2T_NIP_fa_line4105272_Chr8_19326797_to_19328296_Frame_2_499aa	T2T_NIP_fa_line4105272_Chr8_19326797_to_19328296_Frame_2_499aa	5	1	1	1	499	53	5.17	2.07	1	1
T2T_NIP_fa_line1_Chr1_1852130_to_1851777_Frame_-3_117aa	T2T_NIP_fa_line1_Chr1_1852130_to_1851777_Frame_-3_117aa	18	1	1	1	117	12.4	10.35	2.06	1	1
T2T_NIP_fa_line4105272_Chr8_20387329_to_20387207_Frame_-3_40aa	T2T_NIP_fa_line4105272_Chr8_20387329_to_20387207_Frame_-3_40aa	40	1	1	1	40	4.5	9.19	2.06	1	1
T2T_NIP_fa_line1339631_Chr3_12036954_to_12036754_Frame_-2_66aa	T2T_NIP_fa_line1339631_Chr3_12036954_to_12036754_Frame_-2_66aa	21	1	1	1	66	7.5	4.89	2.05	1	1
T2T_NIP_fa_line5957338_Chr12_27621297_to_27621151_Frame_-1_48aa	T2T_NIP_fa_line5957338_Chr12_27621297_to_27621151_Frame_-1_48aa	25	1	1	1	48	5.5	8.02	2.05	1	1
T2T_NIP_fa_line3070957_Chr6_10910645_to_10910962_Frame_2_105aa	T2T_NIP_fa_line3070957_Chr6_10910645_to_10910962_Frame_2_105aa	12	1	1	1	105	11.6	11.71	2.04	1	1
T2T_NIP_fa_line3070957_Chr6_802259_to_802107_Frame_-3_50aa	T2T_NIP_fa_line3070957_Chr6_802259_to_802107_Frame_-3_50aa	42	1	1	1	50	5.7	9.66	2.04	1	1
T2T_NIP_fa_line1_Chr1_37339863_to_37340063_Frame_3_66aa	T2T_NIP_fa_line1_Chr1_37339863_to_37340063_Frame_3_66aa	27	1	1	1	66	6.9	9.99	2.04	1	1
T2T_NIP_fa_line1339631_Chr3_1671275_to_1671544_Frame_2_89aa	T2T_NIP_fa_line1339631_Chr3_1671275_to_1671544_Frame_2_89aa	11	1	1	1	89	9.9	8.98	2.04	1	1
T2T_NIP_fa_line1339631_Chr3_3760837_to_3761250_Frame_1_137aa	T2T_NIP_fa_line1339631_Chr3_3760837_to_3761250_Frame_1_137aa	10	1	1	1	137	15.5	11.22	2.03	1	1
T2T_NIP_fa_line732164_Chr2_30065036_to_30063903_Frame_-3_377aa	T2T_NIP_fa_line732164_Chr2_30065036_to_30063903_Frame_-3_377aa	3	1	1	1	377	37.1	6.62	2.03	1	1
T2T_NIP_fa_line4582031_Chr9_8363240_to_8362857_Frame_-3_127aa	T2T_NIP_fa_line4582031_Chr9_8363240_to_8362857_Frame_-3_127aa	11	1	1	1	127	13.8	11.85	2.03	1	1
T2T_NIP_fa_line4582031_Chr9_10315597_to_10316157_Frame_1_186aa	T2T_NIP_fa_line4582031_Chr9_10315597_to_10316157_Frame_1_186aa	13	1	1	1	186	19.8	12.16	2.02	1	1
T2T_NIP_fa_line5039946_Chr10_18451991_to_18452293_Frame_2_100aa	T2T_NIP_fa_line5039946_Chr10_18451991_to_18452293_Frame_2_100aa	9	1	1	1	100	11.5	5.71	2.02	1	1
T2T_NIP_fa_line1_Chr1_28674083_to_28674487_Frame_2_134aa	T2T_NIP_fa_line1_Chr1_28674083_to_28674487_Frame_2_134aa	7	1	1	1	134	14.2	12.53	2.02	1	1
T2T_NIP_fa_line3606330_Chr7_4017440_to_4017958_Frame_2_172aa	T2T_NIP_fa_line3606330_Chr7_4017440_to_4017958_Frame_2_172aa	9	1	1	1	172	18.4	11.08	2.02	1	1
T2T_NIP_fa_line732164_Chr2_846290_to_845778_Frame_-3_170aa	T2T_NIP_fa_line732164_Chr2_846290_to_845778_Frame_-3_170aa	11	1	1	1	170	19.1	4.51	2.02	1	1
T2T_NIP_fa_line732164_Chr2_30543089_to_30544867_Frame_2_592aa	T2T_NIP_fa_line732164_Chr2_30543089_to_30544867_Frame_2_592aa	3	1	1	1	592	65.4	9.32	2.01	1	1
T2T_NIP_fa_line5438812_Chr11_25890271_to_25889954_Frame_-2_105aa	T2T_NIP_fa_line5438812_Chr11_25890271_to_25889954_Frame_-2_105aa	10	1	1	1	105	12.2	8.7	2.01	1	1
T2T_NIP_fa_line3070957_Chr6_26076821_to_26077831_Frame_2_336aa	T2T_NIP_fa_line3070957_Chr6_26076821_to_26077831_Frame_2_336aa	5	1	1	1	336	35	9.6	2.01	1	1
T2T_NIP_fa_line3070957_Chr6_20199853_to_20199464_Frame_-1_129aa	T2T_NIP_fa_line3070957_Chr6_20199853_to_20199464_Frame_-1_129aa	8	1	1	1	129	13.5	8.29	2.01	1	1
T2T_NIP_fa_line4105272_Chr8_10696948_to_10696295_Frame_-3_217aa	T2T_NIP_fa_line4105272_Chr8_10696948_to_10696295_Frame_-3_217aa	10	1	1	1	217	23.1	7.28	2.01	1	1
T2T_NIP_fa_line3070957_Chr6_28268225_to_28267974_Frame_-3_83aa	T2T_NIP_fa_line3070957_Chr6_28268225_to_28267974_Frame_-3_83aa	11	1	1	1	83	9.2	8.69	2.01	1	1
T2T_NIP_fa_line1339631_Chr3_35421852_to_35423636_Frame_3_594aa	T2T_NIP_fa_line1339631_Chr3_35421852_to_35423636_Frame_3_594aa	3	1	1	1	594	65.6	5.22	2	1	1
T2T_NIP_fa_line4105272_Chr8_6615502_to_6615894_Frame_1_130aa	T2T_NIP_fa_line4105272_Chr8_6615502_to_6615894_Frame_1_130aa	10	1	1	1	130	13.5	12.1	2	1	1
T2T_NIP_fa_line1_Chr1_35008379_to_35008831_Frame_2_150aa	T2T_NIP_fa_line1_Chr1_35008379_to_35008831_Frame_2_150aa	9	1	1	1	150	16.6	8.92	1.99	1	1
T2T_NIP_fa_line3070957_Chr6_11180135_to_11179707_Frame_-3_142aa	T2T_NIP_fa_line3070957_Chr6_11180135_to_11179707_Frame_-3_142aa	10	1	1	1	142	13.8	6.3	1.99	1	1
T2T_NIP_fa_line3070957_Chr6_11522135_to_11522257_Frame_2_40aa	T2T_NIP_fa_line3070957_Chr6_11522135_to_11522257_Frame_2_40aa	25	1	1	1	40	4.2	11	1.99	1	1
T2T_NIP_fa_line3606330_Chr7_2885402_to_2885298_Frame_-2_34aa	T2T_NIP_fa_line3606330_Chr7_2885402_to_2885298_Frame_-2_34aa	44	1	1	1	34	3.3	4.17	1.99	1	1
T2T_NIP_fa_line4582031_Chr9_16653933_to_16652944_Frame_-2_329aa	T2T_NIP_fa_line4582031_Chr9_16653933_to_16652944_Frame_-2_329aa	5	1	1	1	329	36.1	8.46	1.99	1	1
T2T_NIP_fa_line1962965_Chr4_32108382_to_32108774_Frame_3_130aa	T2T_NIP_fa_line1962965_Chr4_32108382_to_32108774_Frame_3_130aa	10	1	1	1	130	14.1	11.82	1.99	1	1
T2T_NIP_fa_line4582031_Chr9_12464928_to_12464665_Frame_-2_87aa	T2T_NIP_fa_line4582031_Chr9_12464928_to_12464665_Frame_-2_87aa	24	1	1	1	87	9	8.6	1.99	1	1
T2T_NIP_fa_line1339631_Chr3_1133184_to_1133378_Frame_3_64aa	T2T_NIP_fa_line1339631_Chr3_1133184_to_1133378_Frame_3_64aa	36	1	1	1	64	6.4	11	1.98	1	1
T2T_NIP_fa_line3606330_Chr7_3183087_to_3182776_Frame_-1_103aa	T2T_NIP_fa_line3606330_Chr7_3183087_to_3182776_Frame_-1_103aa	16	1	1	1	103	11.2	4.21	1.98	1	1
T2T_NIP_fa_line2564276_Chr5_26116230_to_26115889_Frame_-1_113aa	T2T_NIP_fa_line2564276_Chr5_26116230_to_26115889_Frame_-1_113aa	27	1	1	1	113	9	12.48	1.97	1	1
T2T_NIP_fa_line1_Chr1_9125195_to_9125266_Frame_2_23aa	T2T_NIP_fa_line1_Chr1_9125195_to_9125266_Frame_2_23aa	83	1	1	1	23	2.5	6.24	1.97	1	1
T2T_NIP_fa_line5039946_Chr10_23612686_to_23613465_Frame_1_259aa	T2T_NIP_fa_line5039946_Chr10_23612686_to_23613465_Frame_1_259aa	8	1	1	1	259	28.2	4.74	1.97	1	1
T2T_NIP_fa_line2564276_Chr5_19786203_to_19786445_Frame_3_80aa	T2T_NIP_fa_line2564276_Chr5_19786203_to_19786445_Frame_3_80aa	11	1	1	1	80	8.7	5.71	1.97	1	1
T2T_NIP_fa_line3606330_Chr7_8218342_to_8218509_Frame_1_55aa	T2T_NIP_fa_line3606330_Chr7_8218342_to_8218509_Frame_1_55aa	20	1	1	1	55	6.6	5.35	1.97	1	1
T2T_NIP_fa_line5957338_Chr12_26555852_to_26555214_Frame_-2_212aa	T2T_NIP_fa_line5957338_Chr12_26555852_to_26555214_Frame_-2_212aa	6	1	1	1	212	21.6	12.69	1.96	1	1
T2T_NIP_fa_line5039946_Chr10_17048409_to_17048633_Frame_3_74aa	T2T_NIP_fa_line5039946_Chr10_17048409_to_17048633_Frame_3_74aa	16	1	1	1	74	7.6	11.91	1.96	1	1
T2T_NIP_fa_line5957338_Chr12_6052790_to_6052014_Frame_-2_258aa	T2T_NIP_fa_line5957338_Chr12_6052790_to_6052014_Frame_-2_258aa	6	1	1	1	258	27.6	12.28	1.96	1	1
T2T_NIP_fa_line3606330_Chr7_8576391_to_8576293_Frame_-1_32aa	T2T_NIP_fa_line3606330_Chr7_8576391_to_8576293_Frame_-1_32aa	69	1	1	1	32	3.5	9.14	1.96	1	1
T2T_NIP_fa_line5957338_Chr12_10839153_to_10839440_Frame_3_95aa	T2T_NIP_fa_line5957338_Chr12_10839153_to_10839440_Frame_3_95aa	11	1	1	1	95	9.9	12.57	1.95	1	1
T2T_NIP_fa_line5957338_Chr12_24088586_to_24089164_Frame_2_192aa	T2T_NIP_fa_line5957338_Chr12_24088586_to_24089164_Frame_2_192aa	9	1	1	1	192	21	12.03	1.95	1	1
T2T_NIP_fa_line2564276_Chr5_21321604_to_21321404_Frame_-3_66aa	T2T_NIP_fa_line2564276_Chr5_21321604_to_21321404_Frame_-3_66aa	23	1	1	1	66	6.9	7.12	1.95	1	1
T2T_NIP_fa_line2564276_Chr5_1521191_to_1519821_Frame_-2_456aa	T2T_NIP_fa_line2564276_Chr5_1521191_to_1519821_Frame_-2_456aa	4	1	1	1	456	49.1	9.57	1.95	1	1
T2T_NIP_fa_line5039946_Chr10_10031516_to_10031016_Frame_-1_166aa	T2T_NIP_fa_line5039946_Chr10_10031516_to_10031016_Frame_-1_166aa	11	1	1	1	166	19.5	11.56	1.94	1	1
T2T_NIP_fa_line3070957_Chr6_971848_to_971531_Frame_-1_105aa	T2T_NIP_fa_line3070957_Chr6_971848_to_971531_Frame_-1_105aa	9	1	1	1	105	11.3	10.08	1.94	1	1
T2T_NIP_fa_line5957338_Chr12_113327_to_113734_Frame_2_135aa	T2T_NIP_fa_line5957338_Chr12_113327_to_113734_Frame_2_135aa	13	1	1	1	135	13.9	12.48	1.94	1	1
T2T_NIP_fa_line1339631_Chr3_31807218_to_31807568_Frame_3_116aa	T2T_NIP_fa_line1339631_Chr3_31807218_to_31807568_Frame_3_116aa	21	1	1	1	116	12.6	12.51	1.93	1	1
T2T_NIP_fa_line5957338_Chr12_25987410_to_25987502_Frame_3_30aa	T2T_NIP_fa_line5957338_Chr12_25987410_to_25987502_Frame_3_30aa	37	1	1	1	30	3.4	8.34	1.93	1	1
T2T_NIP_fa_line4105272_Chr8_22201873_to_22203555_Frame_1_560aa	T2T_NIP_fa_line4105272_Chr8_22201873_to_22203555_Frame_1_560aa	3	1	1	1	560	62.6	8.95	1.93	1	1
T2T_NIP_fa_line732164_Chr2_19950714_to_19950349_Frame_-2_121aa	T2T_NIP_fa_line732164_Chr2_19950714_to_19950349_Frame_-2_121aa	15	1	1	1	121	12.1	4.41	1.92	1	1
T2T_NIP_fa_line4582031_Chr9_25475621_to_25475442_Frame_-3_59aa	T2T_NIP_fa_line4582031_Chr9_25475621_to_25475442_Frame_-3_59aa	27	1	1	1	59	6.6	8.32	1.92	1	1
T2T_NIP_fa_line3606330_Chr7_24286507_to_24286019_Frame_-3_162aa	T2T_NIP_fa_line3606330_Chr7_24286507_to_24286019_Frame_-3_162aa	12	1	1	1	162	17.2	11.94	1.92	1	1
T2T_NIP_fa_line3070957_Chr6_12533896_to_12534183_Frame_1_95aa	T2T_NIP_fa_line3070957_Chr6_12533896_to_12534183_Frame_1_95aa	15	1	1	1	95	10.4	4.36	1.91	1	1
T2T_NIP_fa_line5438812_Chr11_24136455_to_24136733_Frame_3_92aa	T2T_NIP_fa_line5438812_Chr11_24136455_to_24136733_Frame_3_92aa	21	1	1	1	92	9.3	7.39	1.91	1	1
T2T_NIP_fa_line2564276_Chr5_983505_to_983386_Frame_-1_39aa	T2T_NIP_fa_line2564276_Chr5_983505_to_983386_Frame_-1_39aa	49	1	1	1	39	4.3	11.56	1.91	1	1
T2T_NIP_fa_line2564276_Chr5_26758397_to_26758257_Frame_-2_46aa	T2T_NIP_fa_line2564276_Chr5_26758397_to_26758257_Frame_-2_46aa	24	1	1	1	46	5.1	8.03	1.91	1	1
T2T_NIP_fa_line732164_Chr2_20618396_to_20616147_Frame_-3_749aa	T2T_NIP_fa_line732164_Chr2_20618396_to_20616147_Frame_-3_749aa	1	1	1	1	749	86.2	7.87	1.9	1	1
T2T_NIP_fa_line5957338_Chr12_3904866_to_3904979_Frame_3_37aa	T2T_NIP_fa_line5957338_Chr12_3904866_to_3904979_Frame_3_37aa	54	1	1	1	37	4.2	8.76	1.9	1	1
T2T_NIP_fa_line3606330_Chr7_5571811_to_5571524_Frame_-3_95aa	T2T_NIP_fa_line3606330_Chr7_5571811_to_5571524_Frame_-3_95aa	49	1	1	1	95	10	11.11	0	1	1
T2T_NIP_fa_line1339631_Chr3_36195225_to_36192634_Frame_-2_863aa	T2T_NIP_fa_line1339631_Chr3_36195225_to_36192634_Frame_-2_863aa	5	1	1	1	863	92.5	7.97	0	1	1
T2T_NIP_fa_line5438812_Chr11_25367708_to_25365558_Frame_-1_716aa	T2T_NIP_fa_line5438812_Chr11_25367708_to_25365558_Frame_-1_716aa	5	1	1	1	716	81.3	6.23	0	1	1
T2T_NIP_fa_line1962965_Chr4_23644550_to_23644876_Frame_2_108aa	T2T_NIP_fa_line1962965_Chr4_23644550_to_23644876_Frame_2_108aa	31	1	1	1	108	11.9	10.35	0	1	1
T2T_NIP_fa_line5438812_Chr11_24894415_to_24894858_Frame_1_147aa	T2T_NIP_fa_line5438812_Chr11_24894415_to_24894858_Frame_1_147aa	18	1	1	1	147	17.1	9.67	0	1	1
T2T_NIP_fa_line5039946_Chr10_22311717_to_22312634_Frame_3_305aa	T2T_NIP_fa_line5039946_Chr10_22311717_to_22312634_Frame_3_305aa	15	1	1	1	305	32.8	12.28	0	1	1
T2T_NIP_fa_line4105272_Chr8_27773021_to_27772467_Frame_-2_184aa	T2T_NIP_fa_line4105272_Chr8_27773021_to_27772467_Frame_-2_184aa	22	1	2	1	184	20.2	11.94	0	1	1
T2T_NIP_fa_line1339631_Chr3_19554586_to_19555161_Frame_1_191aa	T2T_NIP_fa_line1339631_Chr3_19554586_to_19555161_Frame_1_191aa	17	1	1	1	191	21.1	6.2	0	1	1
T2T_NIP_fa_line3606330_Chr7_11959699_to_11960208_Frame_1_169aa	T2T_NIP_fa_line3606330_Chr7_11959699_to_11960208_Frame_1_169aa	25	1	1	1	169	17.2	12	0	1	1
T2T_NIP_fa_line1339631_Chr3_33613953_to_33613825_Frame_-2_42aa	T2T_NIP_fa_line1339631_Chr3_33613953_to_33613825_Frame_-2_42aa	79	1	1	1	42	4.2	8.63	0	1	1
T2T_NIP_fa_line732164_Chr2_15139403_to_15139254_Frame_-3_49aa	T2T_NIP_fa_line732164_Chr2_15139403_to_15139254_Frame_-3_49aa	67	1	1	1	49	5	11.78	0	1	1
T2T_NIP_fa_line5438812_Chr11_27935719_to_27932939_Frame_-2_926aa	T2T_NIP_fa_line5438812_Chr11_27935719_to_27932939_Frame_-2_926aa	5	1	1	1	926	106.6	8.09	0	1	1
T2T_NIP_fa_line5438812_Chr11_8828796_to_8829302_Frame_3_168aa	T2T_NIP_fa_line5438812_Chr11_8828796_to_8829302_Frame_3_168aa	20	1	1	1	168	18	9.94	0	1	1
T2T_NIP_fa_line1962965_Chr4_918651_to_918106_Frame_-2_181aa	T2T_NIP_fa_line1962965_Chr4_918651_to_918106_Frame_-2_181aa	27	1	1	1	181	18.8	12.34	0	1	1
T2T_NIP_fa_line1339631_Chr3_22132012_to_22132380_Frame_1_122aa	T2T_NIP_fa_line1339631_Chr3_22132012_to_22132380_Frame_1_122aa	30	1	1	1	122	12.7	11.97	0	1	1
T2T_NIP_fa_line3606330_Chr7_2090712_to_2090536_Frame_-1_58aa	T2T_NIP_fa_line3606330_Chr7_2090712_to_2090536_Frame_-1_58aa	57	1	1	1	58	6.4	8.19	0	1	1
T2T_NIP_fa_line1339631_Chr3_13908721_to_13909131_Frame_1_136aa	T2T_NIP_fa_line1339631_Chr3_13908721_to_13909131_Frame_1_136aa	29	1	1	1	136	15.1	9.73	0	1	1
T2T_NIP_fa_line5039946_Chr10_1812005_to_1812730_Frame_2_241aa	T2T_NIP_fa_line5039946_Chr10_1812005_to_1812730_Frame_2_241aa	16	1	1	1	241	25.9	11.99	0	1	1
T2T_NIP_fa_line2564276_Chr5_2932316_to_2931618_Frame_-2_232aa	T2T_NIP_fa_line2564276_Chr5_2932316_to_2931618_Frame_-2_232aa	16	1	1	1	232	22.3	4.55	0	1	1
